# Supplementary material for: Cytosolic nucleic acid sensors and interferon beta-1 activation drive radiation-induced anti-tumour immune effects in human pancreatic cancer cells
Source: Front Immunol. 2024 Sep 20;15:1286942. doi: 10.3389/fimmu.2024.1286942 (PMC11449851; doi:10.3389/fimmu.2024.1286942)
Supplement: Supplementary file 2 [file Table1.xlsx]

## Sheet: Description
column_name		description
gene_id		ENSEMBL gene_id
gene_name		HGNC gene symbol
gene_biotype		ENSEMBL biotype
chromosome_name		chromosome name
start_position		gene start position
end_position		gene end position
strand		gene strand position
BxPC3_24h_BxPC3_NT	log2FoldChange	DESeq2 estimated log2 BxPc3 3x8Gy 24h recovery / Non treated
	padj	DESeq2 estimated FDR adjusted pvalue BxPc3 3x8Gy 24h recovery / Non treated
BxPC3_72h_BxPC3_NT	log2FoldChange	DESeq2 estimated log2 BxPc3 3x8Gy 72h recovery / Non treated
	padj	DESeq2 estimated FDR adjusted pvalue BxPc3 3x8Gy 72h recovery / Non treated
MIA.PaCa2_24h_MIA.PaCa2_NT	log2FoldChange	DESeq2 estimated log2 MIA.PaCa2 3x8Gy 24h recovery / Non treated
	padj	DESeq2 estimated FDR adjusted pvalue MIA.PaCa2 3x8Gy 24h recovery / Non treated
MIA.PaCa2_72h_MIA.PaCa2_NT	log2FoldChange	DESeq2 estimated log2 MIA.PaCa2 3x8Gy 72h recovery / Non treated
	padj	DESeq2 estimated FDR adjusted pvalue MIA.PaCa2 3x8Gy 72h recovery / Non treated
PANC1_24h_PANC1_NT	log2FoldChange	DESeq2 estimated log2 PANC1 3x8Gy 24h recovery / Non treated
	padj	DESeq2 estimated FDR adjusted pvalue PANC1 3x8Gy 24h recovery / Non treated
PANC1_72h_PANC1_NT	log2FoldChange	DESeq2 estimated log2 PANC1 3x8Gy 72h recovery / Non treated
	padj	DESeq2 estimated FDR adjusted pvalue PANC1 3x8Gy 72h recovery / Non treated
													log2FoldChange PANC1 3x8Gy 72h recovery / Non treated
													adjusted pValue PANC1 3x8Gy 72h recovery / Non treated

## Sheet: RNA-SEQ
gene_id	gene_name	gene_biotype	chromosome_name	start_position	end_position	strand	BxPC3_24h_BxPC3_NT		BxPC3_72h_BxPC3_NT		MIA.PaCa2_24h_MIA.PaCa2_NT		MIA.PaCa2_72h_MIA.PaCa2_NT		PANC1_24h_PANC1_NT		PANC1_72h_PANC1_NT
							log2FoldChange	padj	log2FoldChange	padj	log2FoldChange	padj	log2FoldChange	padj	log2FoldChange	padj	log2FoldChange	padj
ENSG00000000003	TSPAN6	protein_coding	X	100627108	100639991	-1	0.368917	0.0358516	0.282594	0.102076	0.466449	0.709209	0.558662	0.351866	0.179988	0.738271	0.631748	0.00739564
ENSG00000000419	DPM1	protein_coding	20	50934867	50959140	-1	0.476522	0.29354	0.293492	0.530433	-0.250953	0.875651	-0.66738	0.137058	0.074298	0.973426	-0.455429	0.37911
ENSG00000000457	SCYL3	protein_coding	1	169849631	169894267	-1	-0.622445	0.191433	-0.612724	0.174753	0.116284	0.960918	0.305197	0.627495	0.135772	0.943735	0.29912	0.639185
ENSG00000000460	C1orf112	protein_coding	1	169662007	169854080	1	0.197966	0.470888	-0.209749	0.421072	-0.236401	0.68295	-0.632709	0.00528127	0.0490975	0.969743	0.037699	0.932109
ENSG00000000938	FGR	protein_coding	1	27612064	27635185	-1	3.18313	0.00464468	3.25137	0.0024118	2.04249	0.683785	0.885062	0.808176	1.94484	0.621518	1.64116	0.583796
ENSG00000000971	CFH	protein_coding	1	196651754	196752476	1	0.701223	0.506331	0.363747	0.74363	0.457405	0.905966	1.02116	0.375252	-1.33631	0.426513	-0.814775	0.557
ENSG00000001036	FUCA2	protein_coding	6	143494812	143511720	-1	0.401943	0.15371	0.000982078	1	-0.0131677	1	-0.145101	0.719853	-0.0151216	0.997956	-0.0690979	0.876855
ENSG00000001084	GCLC	protein_coding	6	53497341	53616970	-1	-0.659238	0.0153438	-0.485384	0.0686704	0.0536436	0.979004	0.178075	0.663026	0.016304	0.996945	0.03529	0.946364
ENSG00000001167	NFYA	protein_coding	6	41072974	41102403	1	-0.167095	0.722418	-0.0913087	0.849165	-0.117454	0.949274	-0.385257	0.393533	-0.334492	0.6456	-0.303594	0.536737
ENSG00000001460	STPG1	protein_coding	1	24356999	24416934	-1	-1.31109	0.0352557	-1.59615	0.00681656	0.365585	0.886327	0.725786	0.344895	-0.0696891	0.985561	0.35912	0.70269
ENSG00000001461	NIPAL3	protein_coding	1	24415802	24472976	1	0.550842	0.213925	0.420653	0.339219	0.373715	0.765923	0.712178	0.127423	0.114933	0.950295	0.232352	0.715383
ENSG00000001497	LAS1L	protein_coding	X	65438549	65534810	-1	0.104203	0.729411	-0.28837	0.23398	-0.437714	0.27101	-0.760166	0.000466748	-0.212456	0.644015	-0.612732	0.00944605
ENSG00000001561	ENPP4	protein_coding	6	46129989	46146688	1	-0.34439	0.746056	-0.157071	0.886304	1.1908	0.868266	0.819903	0.80613	0.311978	0.898129	0.714069	0.433926
ENSG00000001617	SEMA3F	protein_coding	3	50155045	50189075	1	0.0682131	0.913558	-0.150112	0.782014	0.689957	0.521485	1.46208	0.00247794	-0.432344	0.602864	-0.455521	0.406504
ENSG00000001629	ANKIB1	protein_coding	7	92245974	92401383	1	0.456605	0.167666	0.667011	0.0270676	0.220939	0.838656	0.261426	0.527657	-0.203481	0.793127	-0.342044	0.378045
ENSG00000001630	CYP51A1	protein_coding	7	92084987	92134803	-1	-0.626024	8.94982e-05	-1.57064	8.76792e-30	-0.170424	0.682412	-0.382631	0.0207756	-0.613676	0.000433836	-0.664437	2.36668e-05
ENSG00000001631	KRIT1	protein_coding	7	92197498	92246166	-1	-0.0982395	0.804677	-0.109303	0.769882	0.124007	0.927352	-0.0163011	0.991129	-0.287922	0.61348	-0.433511	0.205213
ENSG00000002016	RAD52	protein_coding	12	911736	990053	-1	-0.124629	0.659541	0.131626	0.609488	0.106582	0.895158	0.0808954	0.800506	-0.374042	0.261574	-0.223322	0.460033
ENSG00000002079	MYH16	transcribed_unitary_pseudogene	7	99238829	99311130	1	-0.0564069	0.964322	0.529496	0.500778	0.0830379	0.949274	-0.132979	0.743147	1.27308	0.354434	1.92616	0.0346186
ENSG00000002330	BAD	protein_coding	11	64269830	64284704	-1	0.181932	0.690795	0.0977467	0.836518	-0.0862017	0.969148	-0.0104827	1	-0.213596	0.826013	0.147551	0.798942
ENSG00000002549	LAP3	protein_coding	4	17577198	17607972	1	0.133986	0.42175	0.87961	3.50063e-13	-0.127508	0.72754	-0.233396	0.113996	-0.222281	0.252919	-0.203457	0.196731
ENSG00000002586	CD99	protein_coding	X	2691187	2741309	1	-0.493466	0.0396263	-1.17527	3.70236e-08	-0.169405	0.8276	-0.148322	0.653252	-0.0192684	0.99239	0.158307	0.636883
ENSG00000002587	HS3ST1	protein_coding	4	11393150	11429564	-1	-0.128782	0.884644	-0.410315	0.568417	-0.532988	0.865177	-0.236755	0.862909	0.520793	0.775996	0.482921	0.65952
ENSG00000002726	AOC1	protein_coding	7	150824627	150861504	1	2.44858	2.70091e-05	3.34677	2.86875e-10	1.74144	0.500177	2.46504	0.065466	-0.288347	0.953473	0.20403	0.916025
ENSG00000002746	HECW1	protein_coding	7	43112629	43566001	1	-2.19225	0.0146349	-1.99746	0.0200391	0.307466	0.943869	0.280102	0.841705	0.772147	0.695171	1.25859	0.245948
ENSG00000002822	MAD1L1	protein_coding	7	1815793	2233243	-1	0.295209	0.218444	0.0309904	0.922154	-0.317484	0.482796	-0.409093	0.0800506	-0.474349	0.0917752	-0.655542	0.00290483
ENSG00000002834	LASP1	protein_coding	17	38869859	38921770	1	0.477261	0.0972731	-0.0196576	0.962457	-0.193805	0.843784	-0.407556	0.192813	0.0143126	0.998746	-0.188684	0.634838
ENSG00000002919	SNX11	protein_coding	17	48103357	48123601	1	-1.67324	0.00375352	-1.55864	0.00477741	0.154181	0.960254	0.00421462	1	0.223683	0.91844	0.296863	0.737892
ENSG00000002933	TMEM176A	protein_coding	7	150800403	150805118	1	2.36782	0.195534	3.51852	0.0323534	0		0	1	1.35957	0.849083	0	1
ENSG00000003056	M6PR	protein_coding	12	8940361	8949761	-1	0.156378	0.710893	0.262133	0.477131	-0.0632212	0.979004	-0.257014	0.566769	0.0340521	0.987611	0.0278949	0.967768
ENSG00000003096	KLHL13	protein_coding	X	117897813	118117340	-1	0.765302	0.150044	-0.521035	0.352601	0.2659	0.895905	0.479621	0.454035	0.184018	0.934807	0.591659	0.384816
ENSG00000003137	CYP26B1	protein_coding	2	72129238	72147862	-1	0.219575	0.660773	0.845778	0.0275536	-0.579187	0.538107	-1.04254	0.0204043	0.868911	0.0845006	0.951607	0.0211542
ENSG00000003147	ICA1	protein_coding	7	8113184	8262687	-1	0.539229	0.43969	1.06465	0.0729273	0.39887	0.866886	1.30069	0.0410235	0.95295	0.60887	1.04735	0.39502
ENSG00000003249	DBNDD1	protein_coding	16	90004871	90019890	-1	-0.274104	0.72208	0.376514	0.577926	-0.268395	0.902569	-0.505834	0.461414	0.184228	0.933706	0.193164	0.825415
ENSG00000003393	ALS2	protein_coding	2	201700267	201782112	-1	0.225025	0.338276	0.478733	0.0171978	0.253216	0.568931	0.099557	0.749651	-0.051386	0.953473	-0.394154	0.066412
ENSG00000003400	CASP10	protein_coding	2	201182872	201229428	1	0.528527	0.0548003	0.561356	0.0319997	0.461061	0.356661	0.918764	0.000299528	0.712314	0.113921	1.32211	4.43583e-05
ENSG00000003402	CFLAR	protein_coding	2	201116154	201176687	1	-1.07822	0.0605447	-0.68371	0.241066	0.580541	0.683785	1.00262	0.0951351	-0.0870001	0.977461	-0.00425957	1
ENSG00000003436	TFPI	protein_coding	2	187464230	187565760	-1	-0.867604	0.00867088	-0.578266	0.0763074	0.632403	0.268964	0.778122	0.0180419	-0.158605	0.876846	0.103717	0.846547
ENSG00000003509	NDUFAF7	protein_coding	2	37231631	37253403	1	-1.95153		-1.50184		-0.0169516		-0.133679		0.0247163		0.0209529
ENSG00000003756	RBM5	protein_coding	3	50088919	50119021	1	-0.00704127	0.974653	-0.0076603	0.970067	0.0622758	0.910937	0.120579	0.484554	-0.284779	0.0885162	-0.426888	0.00105885
ENSG00000003989	SLC7A2	protein_coding	8	17497088	17570573	1	0.943971	0.00130329	2.00294	9.37233e-16	0.196923	0.890756	0.148424	0.798072	-0.0276823	1	0.27029	0.775083
ENSG00000004059	ARF5	protein_coding	7	127588386	127591700	1	0.247686	0.590574	-0.265139	0.540396	-0.214241	0.888684	-0.147533	0.807178	0.100246	0.952668	0.119829	0.845345
ENSG00000004139	SARM1	protein_coding	17	28364356	28404049	1	-1.57708	0.0215511	-0.370958	0.638078	-0.0485523	0.998766	0.0419981	0.986429	0.210758	0.936999	0.507653	0.568127
ENSG00000004142	POLDIP2	protein_coding	17	28346633	28357527	-1	0.0918357	0.690714	-0.202401	0.292477	-0.166174	0.72754	-0.560185	0.000792228	0.185927	0.568739	0.00858452	0.984917
ENSG00000004399	PLXND1	protein_coding	3	129555214	129606676	-1	0.277756	0.285231	0.190144	0.46932	0.249691	0.652564	0.619985	0.00505662	-0.421624	0.17041	-0.328726	0.211344
ENSG00000004455	AK2	protein_coding	1	33007986	33080996	-1	0.0802245	0.814967	-0.147916	0.624637	-0.498001	0.25606	-1.03322	1.23411e-05	-0.471596	0.174514	-0.523361	0.0564369
ENSG00000004468	CD38	protein_coding	4	15778275	15853232	1	-2.14097	0.0499625	-2.10557	0.0427336	0.152582	0.990426	0.567901	0.738365	-0.465417	0.912006	0.962891	0.511289
ENSG00000004478	FKBP4	protein_coding	12	2794970	2805423	1	0.190576	0.605493	-0.150086	0.679676	-0.223155	0.827756	-0.524146	0.104793	-0.529549	0.212111	-0.556357	0.094852
ENSG00000004487	KDM1A	protein_coding	1	23019443	23083689	1	0.0583603	0.817015	-0.306361	0.102058	-0.339057	0.310654	-0.719454	3.89906e-05	-0.400156	0.093582	-0.741862	2.90884e-05
ENSG00000004534	RBM6	protein_coding	3	49940007	50100045	1	-0.37947	0.110943	-0.214178	0.385809	0.0861953	0.940355	0.152707	0.638028	-0.374279	0.252381	-0.425022	0.0878244
ENSG00000004660	CAMKK1	protein_coding	17	3860315	3894891	-1	-2.32509	0.000647065	-2.15777	0.000916901	-0.941519	0.529547	-0.513968	0.593275	-0.492228	0.769707	-0.103088	0.935126
ENSG00000004700	RECQL	protein_coding	12	21468910	21501669	-1	0.476234	0.219071	0.138396	0.758458	0.260967	0.83134	0.154444	0.784306	-0.0225636	0.996676	-0.432135	0.324823
ENSG00000004766	VPS50	protein_coding	7	93232340	93361123	1	0.183702	0.503228	0.308121	0.192127	0.276256	0.616543	0.202319	0.52508	0.218941	0.660721	0.155904	0.666504
ENSG00000004777	ARHGAP33	protein_coding	19	35774532	35788822	1	0.18097	0.69749	-0.944108	0.0110479	0.109737	0.949274	0.52961	0.164977	-0.0695488	0.967373	-0.175093	0.725799
ENSG00000004779	NDUFAB1	protein_coding	16	23581014	23596316	-1	0.0831832	0.886883	-0.140771	0.787097	-0.469133	0.63448	-0.588278	0.212874	0.0971566	0.960985	-0.138814	0.833313
ENSG00000004799	PDK4	protein_coding	7	95583499	95596516	-1	1.75683	0.0290209	4.12982	1.45299e-09	1.35994	0.282933	2.11634	0.00241509	1.63463	0.137327	2.34992	0.00411652
ENSG00000004838	ZMYND10	protein_coding	3	50341110	50345732	-1	-2.48832		-2.28036		0.653409		0.631815		-0.0924002		0.00850665
ENSG00000004846	ABCB5	protein_coding	7	20615667	20777038	1	-3.26973	0.000721206	-2.89649	0.00170934	-0.103476	0.99532	0.379756	0.80852	0.273934	0.94807	1.15691	0.33839
ENSG00000004848	ARX	protein_coding	X	25003694	25016420	-1	0	1	0	1	1.85837		2.48996		1.38431	0.828904	0.78426	0.845345
ENSG00000004864	SLC25A13	protein_coding	7	96120220	96322147	-1	0.0778681	0.822323	-0.167692	0.57344	-0.305786	0.600827	-0.6953	0.00495606	-0.480675	0.154473	-0.642661	0.0128387
ENSG00000004866	ST7	protein_coding	7	116953238	117230176	1	0.177811	0.754366	0.26171	0.608835	0.266974	0.874506	0.290115	0.639703	0.574559	0.420249	0.530618	0.319492
ENSG00000004897	CDC27	protein_coding	17	47117703	47189422	-1	0.33528	0.129066	-0.0259064	0.931776	0.0876872	0.926194	-0.14712	0.611396	-0.329711	0.281618	-0.595879	0.00429136
ENSG00000004939	SLC4A1	protein_coding	17	44248390	44268141	-1	-2.58322	0.0172895	-2.37914	0.0225501	-0.010292	1	-0.123087	0.965112	0.0317467	1	0.971113	0.504742
ENSG00000004961	HCCS	protein_coding	X	11111301	11123086	1	0.236124	0.512353	0.315577	0.32956	-0.0613066	0.974205	-0.550881	0.0684479	-0.108699	0.92271	-0.381129	0.290296
ENSG00000004975	DVL2	protein_coding	17	7225342	7234517	-1	0.139173	0.496186	0.203104	0.259626	-0.386232	0.151991	-0.265288	0.157828	-0.524239	0.00455565	-0.414861	0.0159731
ENSG00000005001	PRSS22	protein_coding	16	2852730	2858170	-1	1.35183	0.00230327	1.78737	1.11931e-05	2.09982	0.62291	3.93974	0.0175027	0.439586	0.717218	1.17754	0.0384498
ENSG00000005007	UPF1	protein_coding	19	18831959	18868230	1	0.309261	0.112026	0.204128	0.302065	-0.21989	0.613048	-0.312572	0.121081	0.0779901	0.908622	-0.0274794	0.936008
ENSG00000005020	SKAP2	protein_coding	7	26667068	26995239	-1	0.511004	0.0511194	0.854834	0.000390489	0.0630273	0.966001	0.14112	0.714351	0.0713823	0.947465	-0.0130129	0.983234
ENSG00000005022	SLC25A5	protein_coding	X	119468422	119471396	1	0.243417	0.600024	-0.50457	0.195633	-0.799787	0.203419	-1.30057	0.000288021	-0.512995	0.404849	-0.80042	0.0498434
ENSG00000005059	MCUB	protein_coding	4	109560209	109688719	1	-0.545767	0.161377	-0.287261	0.464354	-0.264623	0.716887	-0.343702	0.288915	-0.297486	0.579972	-0.650577	0.0369318
ENSG00000005073	HOXA11	protein_coding	7	27181157	27185232	-1	-2.92393	0.0516712	-3.71094	0.0210294	0.197173	0.977773	0.0457368	0.994632	1.45671	0.42987	0.92731	0.55518
ENSG00000005075	POLR2J	protein_coding	7	102473128	102478922	-1	0.0508391	0.89208	-0.161572	0.597852	0.0373018	0.989134	-0.1628	0.664772	-0.282003	0.545686	-0.404218	0.169814
ENSG00000005100	DHX33	protein_coding	17	5440917	5468982	-1	-0.0938987	0.703194	-0.210881	0.301813	-0.121821	0.853855	-0.439431	0.0159654	-0.15353	0.699835	-0.290333	0.173289
ENSG00000005102	MEOX1	protein_coding	17	43640389	43661922	-1	2.16691	0.0127291	1.68426	0.0482111	-3.50754	0.328161	0.778871	0.689885	1.66875	0.515298	1.53291	0.416088
ENSG00000005108	THSD7A	protein_coding	7	11370365	11832198	-1	-0.0798187	0.924813	0.529195	0.366748	1.06467	0.619642	-0.301582	0.875517	-0.890767	0.175037	-0.73021	0.188172
ENSG00000005156	LIG3	protein_coding	17	34980512	35009743	1	-0.87197	0.00811028	-0.737892	0.0204302	-0.269326	0.78825	-0.313341	0.45369	-0.551399	0.234279	-0.333061	0.423889
ENSG00000005175	RPAP3	protein_coding	12	47661249	47706030	-1	0.360495	0.248717	0.298671	0.327925	0.26839	0.726905	-0.0171646	0.988747	-0.132627	0.87799	-0.476836	0.127573
ENSG00000005187	ACSM3	protein_coding	16	20610243	20797581	1	0.503066	0.610733	-0.114361	0.922546	2.43996	0.0935974	2.28999	0.025307	0.56672	0.8825	1.66448	0.214909
ENSG00000005189	REXO5	protein_coding	16	20806429	20849665	1	0.420184	0.294679	-0.385759	0.345806	0.366727	0.593459	0.361382	0.317254	0.189878	0.798865	-0.479391	0.166753
ENSG00000005194	CIAPIN1	protein_coding	16	57428187	57447420	-1	-0.0123411	0.979898	-0.20308	0.53962	-0.210899	0.828788	-0.617757	0.0343337	-0.199077	0.778103	-0.441094	0.186474
ENSG00000005206	SPPL2B	protein_coding	19	2328615	2355095	1	0.244183	0.193464	-0.0116983	0.964694	-0.173366	0.681982	-0.0755421	0.773251	0.0248034	0.98007	-0.0504177	0.859565
ENSG00000005238	FAM214B	protein_coding	9	35104112	35116341	-1	0.733084	0.140712	0.68761	0.149393	0.514528	0.659816	0.596271	0.287092	1.22632	0.0279753	1.20275	0.012623
ENSG00000005243	COPZ2	protein_coding	17	48026167	48038030	-1	0.376193	0.581879	0.255017	0.710509	0.54135	0.729577	0.372091	0.664531	1.20099	0.137327	1.88135	0.00149785
ENSG00000005249	PRKAR2B	protein_coding	7	107044705	107161811	1	0.264471	0.669445	1.55372	0.000181084	-0.143647	0.900083	-0.531496	0.0725972	0.142524	0.952668	0.450564	0.53797
ENSG00000005302	MSL3	protein_coding	X	11758159	11775772	1	0.466495	0.587546	0.492763	0.542797	-0.602474	0.773167	-1.04033	0.189203	-0.867584	0.467519	-1.54226	0.0417136
ENSG00000005339	CREBBP	protein_coding	16	3725054	3880713	-1	0.101404	0.747	0.257007	0.318008	0.269693	0.645693	0.151851	0.668526	0.206429	0.687097	-0.0305885	0.9472
ENSG00000005379	TSPOAP1	protein_coding	17	58301228	58328795	-1	-1.71567	0.148697	-1.15694	0.324442	-0.197772	0.986989	0.313365	0.884937	-0.719044	0.832351	0.426067	0.827088
ENSG00000005436	GCFC2	protein_coding	2	75652000	75710985	-1	-0.748234	0.0450769	-0.846625	0.0166372	0.309828	0.732835	0.0278526	0.978952	0.0145172	1	-0.334244	0.451631
ENSG00000005448	WDR54	protein_coding	2	74421678	74425755	1	-0.751199	0.00226007	-0.925879	5.53436e-05	-0.480538	0.230593	-0.395977	0.125235	-0.387897	0.299329	-0.466661	0.0947396
ENSG00000005469	CROT	protein_coding	7	87345664	87399794	1	0.0344148	0.961172	-0.0320599	0.959369	-0.332012	0.82911	-0.227705	0.743543	-0.522978	0.49692	-0.43777	0.447758
ENSG00000005483	KMT2E	protein_coding	7	104940943	105115019	1	0.292964	0.45031	0.495382	0.142417	0.579728	0.347771	0.757173	0.0250642	-0.00606168	1	-0.0805431	0.886528
ENSG00000005486	RHBDD2	protein_coding	7	75842602	75888926	1	0.228352	0.257017	0.496877	0.00453491	0.218125	0.602233	0.21363	0.325004	0.409659	0.0805811	0.303881	0.149114
ENSG00000005513	SOX8	protein_coding	16	981770	986979	1	0.168748	0.886764	1.27766	0.0818032	0.40804	0.694022	0.539998	0.24824	0.0372059	0.994153	0.696173	0.226576
ENSG00000005700	IBTK	protein_coding	6	82169986	82247754	-1	0.100006	0.693043	0.305475	0.122787	-0.291103	0.449129	-0.28692	0.18255	-0.256146	0.399626	-0.5678	0.00258942
ENSG00000005801	ZNF195	protein_coding	11	3339261	3379222	-1	0.299463	0.584249	0.330369	0.516075	0.373009	0.766935	0.0851354	0.915545	0.0859457	0.969685	-0.272481	0.653408
ENSG00000005810	MYCBP2	protein_coding	13	77042474	77327094	-1	-0.0364434	0.927266	0.231471	0.425484	0.100976	0.940241	-0.0201187	0.981897	-0.235033	0.666506	-0.440639	0.141417
ENSG00000005812	FBXL3	protein_coding	13	76992598	77027195	-1	0.237649	0.450866	0.268065	0.360121	-0.00721547	1	-0.128841	0.768233	0.160634	0.830908	-0.145093	0.737321
ENSG00000005844	ITGAL	protein_coding	16	30472658	30523567	1	-2.68579	0.00869093	-2.65163	0.00669838	0.141011	0.990426	0.236165	0.899316	-0.256861	0.957312	0.194603	0.916247
ENSG00000005882	PDK2	protein_coding	17	50094737	50112152	1	0.392166	0.0975621	0.441264	0.0458311	-0.15625	0.868207	0.0930972	0.814028	0.274044	0.429357	0.573113	0.00738907
ENSG00000005884	ITGA3	protein_coding	17	50055968	50090481	1	-0.135641	0.692342	0.0535291	0.883235	-0.198192	0.831019	-0.113734	0.79252	0.40299	0.329917	0.321703	0.330121
ENSG00000005889	ZFX	protein_coding	X	24149173	24216255	1	-0.230643	0.167423	-0.0360578	0.861504	0.0108849	0.998766	-0.118614	0.545168	-0.510995	0.00117122	-0.725165	1.15879e-07
ENSG00000005893	LAMP2	protein_coding	X	120426148	120469365	-1	0.162605	0.554217	0.236189	0.334462	0.38231	0.37751	0.43361	0.0731742	0.379972	0.247948	0.419813	0.0950993
ENSG00000005961	ITGA2B	protein_coding	17	44372180	44389649	-1	-2.19034	0.0226249	-2.1174	0.0205574	0.574224	0.887573	0.89663	0.50023	0.326265	0.933906	1.14815	0.318339
ENSG00000005981	ASB4	protein_coding	7	95478444	95540233	1	-0.688856	0.525371	0.516385	0.616751	2.05541	0.622466	3.0906	0.109083	-0.769512	0.710869	-1.5434	0.191441
ENSG00000006007	GDE1	protein_coding	16	19501693	19522123	-1	0.0367978	0.902636	0.341352	0.0963826	-0.00501605	1	-0.0628853	0.854884	-0.032189	0.976331	-0.164355	0.549596
ENSG00000006015	REX1BD	protein_coding	19	18588685	18592337	1	-2.35342		-2.09979		-0.425376		-0.362375		-0.153144		0.431682
ENSG00000006016	CRLF1	protein_coding	19	18572220	18607741	-1	-1.80651	0.0377027	-1.66435	0.0424715	0.677025	0.739366	1.27234	0.106694	-0.370805	0.889293	0.0915665	0.954117
ENSG00000006025	OSBPL7	protein_coding	17	47807372	47821834	-1	0.442048	0.405113	0.603358	0.205734	1.51272	0.0493397	1.87316	0.000187503	1.43803	0.0124221	1.48537	0.00296923
ENSG00000006042	TMEM98	protein_coding	17	32927910	32945106	1	-1.96407		-1.84762		0.0971469		0.316954		0.111212		0.795705
ENSG00000006047	YBX2	protein_coding	17	7288263	7294639	-1	-0.709866	0.502337	-1.89257	0.0384844	1.43175	0.645693	-0.458009	0.865825	-0.696151	0.697029	-0.420161	0.743695
ENSG00000006062	MAP3K14	protein_coding	17	45263119	45317029	-1	0.559901	0.159516	0.549729	0.146547	-0.199435	0.895158	-0.786401	0.0384284	0.644011	0.204279	0.392098	0.392853
ENSG00000006071	ABCC8	protein_coding	11	17392498	17476894	-1	-3.6766	0.0431775	-3.17924	0.0425543	3.18015		4.41145	0.00393656	-0.558709	0.908476	0.153486	0.952583
ENSG00000006118	TMEM132A	protein_coding	11	60924460	60937159	1	0.303442	0.425999	0.663528	0.0399924	0.678499	0.233537	1.2884	3.349e-05	0.457657	0.390958	0.215441	0.654186
ENSG00000006125	AP2B1	protein_coding	17	35578046	35726413	1	-0.116718	0.737965	-0.683324	0.00815166	-0.00214628	1	-0.180838	0.636235	-0.110318	0.911986	-0.222792	0.539571
ENSG00000006194	ZNF263	protein_coding	16	3263800	3301401	1	-0.117305	0.508709	0.148243	0.347774	-0.094038	0.871609	-0.030353	0.914548	0.312002	0.0842434	0.338131	0.0240966
ENSG00000006210	CX3CL1	protein_coding	16	57372477	57385044	1	-0.10645	0.945656	-1.80276	0.0704015	3.82878	0.00380942	4.86129	1.13818e-07	2.06983	0.107011	2.32935	0.0242308
ENSG00000006282	SPATA20	protein_coding	17	50543058	50555852	1	0.434645	0.158584	0.201077	0.546355	0.393353	0.512561	0.73094	0.00883665	0.59223	0.112066	0.598231	0.0510815
ENSG00000006283	CACNA1G	protein_coding	17	50560715	50627474	1	0.398044	0.70744	0.596502	0.518919	2.57753	0.0436962	3.25997	0.000117713	-0.418935	0.815669	-0.337358	0.751567
ENSG00000006327	TNFRSF12A	protein_coding	16	3018445	3022383	1	-0.328138	0.416683	-0.324116	0.399482	0.207443	0.884501	-0.166093	0.766341	0.629699	0.203713	0.776359	0.0392799
ENSG00000006377	DLX6	protein_coding	7	97005553	97011040	1	-3.08044	0.0709229	-1.94095	0.150343	0.852447	0.79635	1.45075	0.228666	-0.26801	0.951684	-0.607506	0.685632
ENSG00000006432	MAP3K9	protein_coding	14	70722526	70809534	-1	0.32177	0.0115	0.295692	0.0161368	0.520223	0.0105088	0.726816	1.48824e-07	0.087671	0.80632	0.0605665	0.786791
ENSG00000006451	RALA	protein_coding	7	39623565	39708120	1	0.450058	0.147833	0.282833	0.374382	0.0676678	0.969391	-0.0777125	0.877614	-0.107224	0.923152	-0.255766	0.514184
ENSG00000006453	BAIAP2L1	protein_coding	7	98291650	98401090	-1	0.46817	0.199635	0.216455	0.583534	0.384431	0.641565	0.544562	0.149667	-0.12787	0.92066	-0.239118	0.618044
ENSG00000006459	KDM7A	protein_coding	7	140084746	140176983	-1	0.659368	0.15803	0.950654	0.0258977	0.809416	0.303349	1.02565	0.0210066	0.271548	0.820455	0.786482	0.117388
ENSG00000006468	ETV1	protein_coding	7	13891229	13991425	-1	-0.0462239	0.965221	0.239359	0.763889	-0.0448254	0.998766	0.190711	0.840513	0.678891	0.540117	0.801812	0.276649
ENSG00000006530	AGK	protein_coding	7	141551278	141655244	1	-0.832692	0.100838	-0.149062	0.809074	0.187142	0.934967	-0.303269	0.656056	-0.132764	0.947465	-0.848254	0.111962
ENSG00000006534	ALDH3B1	protein_coding	11	68008578	68029282	1	-1.02802	0.103601	-0.7448	0.236374	-0.144233	0.969148	0.119234	0.917148	0.301891	0.871718	0.781516	0.293946
ENSG00000006555	TTC22	protein_coding	1	54779712	54801323	-1	-0.348603	0.24951	-0.255246	0.396685	-0.0365773	1	0.338122	0.730451	0.975987	0.300864	1.82192	0.00241369
ENSG00000006576	PHTF2	protein_coding	7	77798773	77957503	1	0.562677	0.0472476	0.0870431	0.809975	0.205818	0.818336	-0.380681	0.218403	0.0606642	0.965373	-0.243303	0.499867
ENSG00000006607	FARP2	protein_coding	2	241356285	241494841	1	-0.415036	0.199301	-0.881798	0.00215672	-0.145402	0.905075	-0.509624	0.112131	-0.165755	0.841826	-0.387549	0.280639
ENSG00000006611	USH1C	protein_coding	11	17493895	17544416	-1	-4.50431	0.0550322	-0.718395	0.758318	3.47451		4.17571	0.0586912	1.37389	0.812927	2.31918	0.405896
ENSG00000006625	GGCT	protein_coding	7	30496621	30504841	-1	0.704359	0.124286	-0.307496	0.539567	-0.389645	0.757135	-0.776135	0.0986016	-0.535425	0.473269	-0.622441	0.229898
ENSG00000006634	DBF4	protein_coding	7	87876216	87909553	1	0.387913	0.287125	-0.290976	0.427984	0.0589845	0.98076	-0.465413	0.203468	0.174985	0.849339	-0.367452	0.361981
ENSG00000006638	TBXA2R	protein_coding	19	3594507	3606875	-1	-2.92245		-2.70618		-0.114846		0.240591		0.104628		0.65508
ENSG00000006652	IFRD1	protein_coding	7	112422887	112481017	1	0.32525	0.333411	0.769082	0.00738029	0.338381	0.632477	0.150237	0.743977	0.112515	0.92066	0.239389	0.559195
ENSG00000006695	COX10	protein_coding	17	14069490	14231736	1	0.130898	0.671338	-0.0672117	0.835015	0.055961	0.967843	-0.193655	0.538142	0.0200035	0.991603	-0.151447	0.66841
ENSG00000006704	GTF2IRD1	protein_coding	7	74453790	74602605	1	-0.627269	0.140149	-0.637007	0.114502	0.0314688	0.998766	0.25529	0.663684	0.0735194	0.973426	0.432678	0.395681
ENSG00000006712	PAF1	protein_coding	19	39385629	39391154	-1	-0.309898	0.425543	-0.696638	0.0345605	-0.248764	0.832919	-0.228254	0.640808	-0.459159	0.391173	-0.740991	0.0363742
ENSG00000006715	VPS41	protein_coding	7	38722974	38932394	-1	-0.697266	0.0583925	-0.55927	0.121262	0.344197	0.724279	0.525629	0.196523	0.00598017	1	0.254114	0.617675
ENSG00000006740	ARHGAP44	protein_coding	17	12789498	12991643	1	-1.01137	0.224626	-0.308791	0.735928	0.603787	0.751967	1.14939	0.112258	-0.328607	0.902104	0.712762	0.463832
ENSG00000006744	ELAC2	protein_coding	17	12991612	13018065	-1	-0.44836	0.0251283	-0.628402	0.000848989	-0.303787	0.421736	-0.683238	0.000168002	-0.0356839	0.973426	-0.324767	0.146398
ENSG00000006747	SCIN	protein_coding	7	12570577	12660182	1	-2.04949		-1.28902		0.231373		0.414295		-0.104352		0.105098
ENSG00000006756	ARSD	protein_coding	X	2903972	2929349	-1	-0.711262	0.0362234	-0.344209	0.334101	0.379992	0.623894	0.548065	0.124864	-0.0893595	0.953677	0.118132	0.831821
ENSG00000006757	PNPLA4	protein_coding	X	7898247	7927739	-1	-0.181156	0.762263	-0.323805	0.534648	-1.00899	0.677806	0.0265961	0.999386	-0.239609	0.934555	0.108513	0.93247
ENSG00000006831	ADIPOR2	protein_coding	12	1688574	1788674	1	0.501129	0.16667	0.247347	0.521844	0.0477627	0.990258	-0.0832237	0.888878	-0.128467	0.92066	-0.365351	0.397572
ENSG00000006837	CDKL3	protein_coding	5	134286350	134371047	-1	-0.0814248	0.918236	0.689637	0.189097	0.937801	0.265093	1.08013	0.0305021	0.363966	0.765628	0.727879	0.218093
ENSG00000007038	PRSS21	protein_coding	16	2817180	2826304	1	0.91364	0.0404985	0.540422	0.237195	0	1	0.885063	0.79691	0.127571	0.994153	1.14217	0.607675
ENSG00000007047	MARK4	protein_coding	19	45079288	45305284	1	0.489441	0.0108418	0.369892	0.0497936	0.615042	0.0231387	0.898299	3.68406e-07	0.238066	0.502471	0.292147	0.223078
ENSG00000007080	CCDC124	protein_coding	19	17933015	17943991	1	-0.112651	0.709922	-0.557365	0.015347	-0.46327	0.237921	-0.54128	0.0192895	-0.275978	0.488307	-0.325476	0.234573
ENSG00000007168	PAFAH1B1	protein_coding	17	2593210	2685615	1	-0.0740213	0.726728	-0.318314	0.0478847	-0.144265	0.759626	-0.146379	0.494643	-0.417082	0.0331988	-0.511092	0.00157773
ENSG00000007171	NOS2	protein_coding	17	27756766	27800529	-1	-0.185986	0.945966	-0.873961	0.703052	1.92562		1.82051	0.197689	0.881485	0.756783	0.631595	0.738097
ENSG00000007174	DNAH9	protein_coding	17	11598470	11969748	1	-2.67135	0.00599587	-2.06534	0.0248979	-0.056354	1	-0.310074	0.85126	0.34103	0.935605	0.707836	0.623222
ENSG00000007202	KIAA0100	protein_coding	17	28614446	28645454	-1	-0.0157763	0.950236	-0.0815142	0.66602	-0.224388	0.48439	-0.451973	0.00265339	-0.0287528	0.973426	-0.189882	0.316332
ENSG00000007237	GAS7	protein_coding	17	9910606	10198606	-1	-1.35317	0.120454	-1.38936	0.0922874	1.13101	0.605513	1.28694	0.244481	-0.264364	0.947465	0.510197	0.709306
ENSG00000007255	TRAPPC6A	protein_coding	19	45162928	45178237	-1	1.0049	0.00663135	0.814349	0.0236161	-0.0450565	0.991242	0.451992	0.280556	-0.0505901	0.982316	0.542679	0.223789
ENSG00000007264	MATK	protein_coding	19	3777970	3802129	-1	-3.2184	0.00896854	-2.45434	0.0265562	-0.773195	0.81992	-0.579947	0.70391	0.342845	0.947465	1.36834	0.344571
ENSG00000007306	CEACAM7	protein_coding	19	41673303	41706976	-1	2.20734	0.00847757	6.57678	8.73545e-22	0	1	0.885062	0.801469	0.48225	0.966019	1.67133	0.553787
ENSG00000007341	ST7L	protein_coding	1	112523514	112620825	-1	-0.854785	0.034815	-0.889251	0.0214645	0.0675441	0.98515	-0.243508	0.681552	0.0899991	0.965549	0.122351	0.8525
ENSG00000007350	TKTL1	protein_coding	X	154295795	154330350	1	1.71012	0.559854	2.56738	0.280663	1.02958		-1.03853		3.66529	0.219175	2.62009	0.325174
ENSG00000007372	PAX6	protein_coding	11	31784779	31817961	-1	-0.88007	0.419312	-0.760712	0.464851	-0.106227	0.99047	-0.215261	0.878059	-0.281288	0.947799	0.0162637	1
ENSG00000007376	RPUSD1	protein_coding	16	784974	788397	-1	-0.300292	0.211895	-0.52079	0.0156332	-0.258682	0.637262	-0.711075	0.00149415	-0.0736651	0.936754	-0.12725	0.707908
ENSG00000007384	RHBDF1	protein_coding	16	58059	76355	-1	0.446917	0.427869	0.712864	0.149832	0.714789	0.494124	1.06593	0.038934	0.788415	0.286797	0.941608	0.0847344
ENSG00000007392	LUC7L	protein_coding	16	188969	229463	-1	-0.306184	0.146177	0.163408	0.451811	-0.15985	0.801082	-0.246297	0.308003	-0.35454	0.185775	-0.555269	0.00525004
ENSG00000007402	CACNA2D2	protein_coding	3	50362613	50504244	-1	-4.30314	0.0103081	-1.55032	0.201945	0.896586	0.793736	1.79713	0.133504	-0.205985	0.973978	0.85801	0.589282
ENSG00000007516	BAIAP3	protein_coding	16	1333638	1349441	1	1.28386	0.0194842	2.19993	8.64964e-06	1.50274	0.0368231	2.14694	3.09635e-06	0.543188	0.592891	1.60374	0.00219592
ENSG00000007520	TSR3	protein_coding	16	1349240	1351878	-1	-0.354885	0.188902	-0.598735	0.0139573	-0.590077	0.142401	-0.998825	3.79803e-05	2.28413e-06	1	-0.284655	0.360502
ENSG00000007541	PIGQ	protein_coding	16	566995	584109	1	-0.239692	0.40758	-0.250856	0.356988	-0.287951	0.637006	-0.15268	0.684891	-0.108794	0.903016	-0.00640224	0.997302
ENSG00000007545	CRAMP1	protein_coding	16	1612337	1677908	1	0.488117	0.0563163	0.471878	0.0545308	0.0817459	0.949274	-0.0176234	0.985418	0.162305	0.798379	-0.0206622	0.968786
ENSG00000007866	TEAD3	protein_coding	6	35473597	35497079	-1	0.585164	0.121054	0.46792	0.205776	0.106482	0.955875	0.218406	0.690185	0.90475	0.0575893	1.19913	0.00161038
ENSG00000007923	DNAJC11	protein_coding	1	6634168	6701924	-1	0.0114366	0.97657	-0.498845	0.0238358	-0.325759	0.483655	-0.751786	0.000467278	-0.444543	0.138415	-0.791486	0.000297489
ENSG00000007933	FMO3	protein_coding	1	171090901	171117819	1	-2.78625	0.0108776	-2.33916	0.0263417	-0.305129	0.959067	0.297733	0.874818	0.373659	0.936154	1.30689	0.339356
ENSG00000007944	MYLIP	protein_coding	6	16129086	16148248	1	-0.203002	0.495822	0.683579	0.00316486	0.36261	0.472519	0.174972	0.625538	-0.0687136	0.950382	-0.169364	0.646204
ENSG00000007952	NOX1	protein_coding	X	100843324	100874359	-1	4.70519	0.25535	6.64402	0.0735257	0		0	1	0	1	1.44238	0.82477
ENSG00000007968	E2F2	protein_coding	1	23506438	23531233	-1	-0.677328	0.0347818	-1.09855	0.000231161	-0.503351	0.421736	-0.631041	0.0599372	-0.315663	0.608228	-0.474244	0.201689
ENSG00000008018	PSMB1	protein_coding	6	170535120	170553307	-1	0.202218	0.498774	-0.156047	0.600156	-0.488489	0.260175	-0.854072	0.000325003	0.00353874	1	-0.554112	0.03844
ENSG00000008056	SYN1	protein_coding	X	47571901	47619857	-1	1.35424	0.103305	1.3596	0.0830385	1.49643	0.115846	2.12025	0.000350146	2.16318	0.00262268	2.39196	0.000155589
ENSG00000008083	JARID2	protein_coding	6	15246069	15522042	1	0.606666	0.0431283	0.422051	0.158558	0.0996781	0.949274	0.151283	0.753194	-0.0626634	0.970382	-0.153551	0.751647
ENSG00000008086	CDKL5	protein_coding	X	18425583	18653629	1	-0.663413	0.158109	-0.404287	0.404103	0.692562	0.429118	0.679466	0.1691	0.256672	0.834026	0.694885	0.174845
ENSG00000008118	CAMK1G	protein_coding	1	209583714	209613939	1	-4.60659	0.0374864	-3.86031	0.054907	-0.443038		-1.80821	0.367127	-0.479545	0.973426	-0.177535	0.974634
ENSG00000008128	CDK11A	protein_coding	1	1702379	1724357	-1	-0.016796	0.956144	0.266147	0.154785	-0.312368	0.357774	0.0131746	0.983099	-0.297463	0.23226	-0.532918	0.00269173
ENSG00000008130	NADK	protein_coding	1	1751232	1780457	-1	0.187424	0.355409	0.29464	0.0987744	-0.209514	0.612367	-0.314967	0.0966051	-0.210803	0.499971	-0.39578	0.0390579
ENSG00000008256	CYTH3	protein_coding	7	6161776	6272644	-1	1.38737	8.91736e-06	0.671852	0.0361512	0.269671	0.790903	0.347456	0.393655	0.351402	0.561669	0.252765	0.577113
ENSG00000008277	ADAM22	protein_coding	7	87934143	88202889	1	-1.95923	0.0556302	-2.00078	0.0388714	0.422267	0.903021	0.741295	0.510353	-0.0422812	0.998819	0.248128	0.859019
ENSG00000008282	SYPL1	protein_coding	7	106090505	106112576	-1	-0.307419	0.599967	-0.333684	0.543896	-0.160341	0.948549	-0.289121	0.68416	-0.200758	0.908476	-0.377888	0.568542
ENSG00000008283	CYB561	protein_coding	17	63432304	63446354	-1	-0.389218	0.0747205	-0.162393	0.493584	-0.886919	0.00144959	-0.835696	3.15062e-05	0.00116447	1	0.188607	0.507828
ENSG00000008294	SPAG9	protein_coding	17	50962174	51120868	-1	0.158943	0.61901	-0.137203	0.659591	0.356042	0.518367	0.223153	0.51729	0.423262	0.261221	0.199332	0.578087
ENSG00000008300	CELSR3	protein_coding	3	48636463	48662886	-1	0.173864	0.671219	0.535081	0.0971882	0.590941	0.342057	1.14262	0.000340582	0.13546	0.914332	0.87574	0.0102911
ENSG00000008311	AASS	protein_coding	7	122064583	122144308	-1	-1.72103		-1.79894		0.330885		0.383503		0.171844		1.19587
ENSG00000008323	PLEKHG6	protein_coding	12	6310436	6328506	1	1.20489	0.00132355	0.575847	0.130178	1.04558	0.720477	0.894126	0.580533	0.982207	0.17935	0.798883	0.212263
ENSG00000008324	SS18L2	protein_coding	3	42581840	42596934	1	-0.16325	0.707791	-0.107744	0.804655	-0.356352	0.660821	-0.271659	0.54204	0.0269168	0.993326	-0.0950109	0.865869
ENSG00000008382	MPND	protein_coding	19	4343527	4360086	1	-0.923387	0.0212764	-1.13008	0.00311214	-0.71248	0.376054	-0.186634	0.775521	-0.820635	0.105788	-0.403555	0.41514
ENSG00000008394	MGST1	protein_coding	12	16347142	16609259	1	0.61883	0.0614788	0.471396	0.149586	-0.345107	0.6719	-0.794333	0.0149024	-0.403293	0.581748	0.0797856	0.905098
ENSG00000008405	CRY1	protein_coding	12	106991364	107093549	-1	0.112958	0.756725	0.220141	0.478093	0.198751	0.826997	-0.225219	0.53207	0.349987	0.419508	0.187272	0.619934
ENSG00000008441	NFIX	protein_coding	19	12995475	13098796	1	0.532094	0.00408927	0.233121	0.225286	-0.201598	0.640224	-0.136469	0.581599	-0.44874	0.0388286	-0.490046	0.00715743
ENSG00000008513	ST3GAL1	protein_coding	8	133454848	133571940	-1	0.616093	0.157466	0.994363	0.0119283	-0.182152	0.942243	0.486306	0.437726	0.542834	0.45251	0.748075	0.121495
ENSG00000008516	MMP25	protein_coding	16	3046062	3060726	1	-0.144862	0.889396	0.692825	0.353806	0.811446	0.662845	0.774721	0.428564	0.997173	0.390958	1.61255	0.0339547
ENSG00000008517	IL32	protein_coding	16	3065297	3082192	1	0.938918	0.346023	1.38563	0.119545	4.67411	3.51567e-05	5.96482	7.92462e-12	1.11974	0.451275	0.971351	0.385724
ENSG00000008710	PKD1	protein_coding	16	2088708	2135898	-1	0.0468048	0.910148	0.152526	0.654527	0.111384	0.938231	0.401652	0.217313	-0.00642941	1	0.212805	0.591401
ENSG00000008735	MAPK8IP2	protein_coding	22	50600793	50613981	1	-1.8681		-1.68856		0.322786		0.594184		0.206204		0.349407
ENSG00000008838	MED24	protein_coding	17	40019097	40061215	-1	-0.0289405	0.892635	-0.0929829	0.593667	0.103968	0.834867	0.0952462	0.648297	0.100651	0.775996	0.0871035	0.687014
ENSG00000008853	RHOBTB2	protein_coding	8	22987417	23020509	1	-0.00414322	0.999133	-0.113923	0.815885	-0.032034	0.998766	-0.0731672	0.918499	0.442713	0.554316	0.306145	0.592908
ENSG00000008869	HEATR5B	protein_coding	2	36968383	37084372	-1	0.0497626	0.868609	0.171777	0.471704	0.234709	0.63448	0.232564	0.359359	0.100675	0.875758	-0.0663069	0.846547
ENSG00000008952	SEC62	protein_coding	3	169966635	169998373	1	-0.0150697	0.969401	0.0658843	0.832693	0.221222	0.72754	0.132455	0.707329	-0.202251	0.679726	-0.488271	0.0522011
ENSG00000008988	RPS20	protein_coding	8	56067254	56074510	-1	0.319773	0.0767914	-0.37728	0.0271964	-0.278202	0.418494	-0.530749	0.00161558	-0.273073	0.30013	-0.476569	0.00742004
ENSG00000009307	CSDE1	protein_coding	1	114716913	114758676	-1	0.30287	0.315909	0.121446	0.715024	-0.232942	0.773167	-0.701888	0.00869955	-0.372091	0.393294	-0.71201	0.0103717
ENSG00000009335	UBE3C	protein_coding	7	157138916	157269370	1	0.189632	0.449704	0.0112422	0.974105	-0.19513	0.751196	-0.546993	0.0107326	-0.139818	0.799478	-0.473325	0.0403408
ENSG00000009413	REV3L	protein_coding	6	111299028	111483715	-1	-1.43999	0.0042615	-1.04279	0.0336227	0.0952102	0.979638	0.00186277	1	-0.0751522	0.979234	-0.198234	0.807788
ENSG00000009694	TENM1	protein_coding	X	124375903	124963817	-1	0.316698	0.599213	0.442373	0.411924	2.16289	0.539016	1.40035	0.59007	-0.643643	0.692086	0.207796	0.859116
ENSG00000009709	PAX7	protein_coding	1	18630846	18748866	1	-0.445662	0.579033	-0.585133	0.422095	-1.7453	0.737052	-0.441075	0.863516	-0.191907	0.970639	0.0304052	0.993865
ENSG00000009724	MASP2	protein_coding	1	11026523	11047239	-1	-3.21606	0.00405271	-2.30351	0.0197095	0.164704	0.984615	0.363722	0.812491	1.19947	0.526672	2.30478	0.0371606
ENSG00000009765	IYD	protein_coding	6	150368892	150405969	1	-3.04005		-2.5082		-0.414444		-0.201786		-0.0301789		0.768259
ENSG00000009780	FAM76A	protein_coding	1	27725961	27763116	1	-0.588864	0.0658721	-0.369645	0.246699	0.0954778	0.950913	0.370803	0.31824	-0.328904	0.542118	-0.307482	0.423595
ENSG00000009830	POMT2	protein_coding	14	77274956	77320883	-1	-0.651002	0.0128618	-0.742509	0.00288747	0.204722	0.801082	0.0429192	0.93182	-0.0649796	0.955681	-0.0506029	0.910741
ENSG00000009844	VTA1	protein_coding	6	142147162	142224685	1	-0.307988	0.302188	-0.357985	0.194394	-0.00486347	1	-0.27366	0.421385	-0.138596	0.861415	-0.416383	0.176298
ENSG00000009950	MLXIPL	protein_coding	7	73593194	73624543	-1	-2.81126		-2.55596		0.693118		1.23181		-0.228794		0.645901
ENSG00000009954	BAZ1B	protein_coding	7	73440406	73522293	-1	0.125665	0.711367	-0.00250622	0.998828	-0.194695	0.830864	-0.549119	0.0444331	-0.53899	0.12122	-0.696209	0.0099681
ENSG00000010017	RANBP9	protein_coding	6	13621498	13711835	-1	0.342064	0.292118	0.219637	0.507888	0.242965	0.784095	0.083352	0.864414	-0.0490842	0.974565	-0.605042	0.0528355
ENSG00000010030	ETV7	protein_coding	6	36354091	36387800	-1	1.02518	0.117606	2.75838	2.87683e-07	1.98591	0.365135	-0.688446	0.803814	2.05403	0.0109769	1.45432	0.0652362
ENSG00000010072	SPRTN	protein_coding	1	231337104	231355023	1	-0.351203	0.287123	-0.636263	0.0294751	-0.166218	0.885314	-0.409076	0.2157	0.00910739	1	-0.457945	0.163379
ENSG00000010165	METTL13	protein_coding	1	171781660	171814023	1	-0.145165	0.676579	-0.435515	0.11526	-0.466128	0.353401	-0.691133	0.0100833	-0.402838	0.332525	-0.599888	0.037155
ENSG00000010219	DYRK4	protein_coding	12	4562208	4615302	1	-0.533491	0.0750533	0.0760478	0.830204	0.380981	0.342057	0.298202	0.250013	-0.314773	0.533438	-0.217269	0.585103
ENSG00000010244	ZNF207	protein_coding	17	32350132	32381885	1	-0.264293	0.0691137	-0.227515	0.107431	-0.0457987	0.949274	-0.204482	0.196656	0.0499526	0.927413	-0.0826342	0.692174
ENSG00000010256	UQCRC1	protein_coding	3	48599002	48610976	-1	0.1405	0.636799	-0.621045	0.0071877	-0.694583	0.0475243	-0.955756	1.8834e-05	-0.228669	0.626278	-0.629376	0.0108418
ENSG00000010270	STARD3NL	protein_coding	7	38178245	38230670	1	0.481395	0.136503	0.0075172	0.990255	0.315775	0.681982	0.202017	0.645663	0.337405	0.533054	-0.0458435	0.934286
ENSG00000010278	CD9	protein_coding	12	6199715	6238271	1	1.06828	0.0535288	0.323447	0.612481	0.115793	0.974376	-0.185533	0.831532	0.528984	0.618777	0.268466	0.750657
ENSG00000010292	NCAPD2	protein_coding	12	6493356	6531955	1	0.985613	0.00231349	-0.642207	0.043617	-0.14871	0.916469	-0.4599	0.214228	-0.336372	0.586595	-0.590437	0.101237
ENSG00000010295	IFFO1	protein_coding	12	6538961	6556073	-1	-1.87935	0.0682637	-0.461225	0.69508	2.0229	0.306607	1.66356	0.200236	0.203091	0.970869	0.427983	0.796731
ENSG00000010310	GIPR	protein_coding	19	45668221	45683722	1	-1.34136	0.0279378	-0.723601	0.2475	0.556994	0.744201	1.0117	0.127381	0.346861	0.840823	1.04466	0.132539
ENSG00000010318	PHF7	protein_coding	3	52410660	52423641	1	0.137238	0.786426	-0.169544	0.721169	-0.351483	0.681982	-0.00117823	1	-0.0445344	0.979321	-0.557934	0.109182
ENSG00000010319	SEMA3G	protein_coding	3	52433035	52445103	-1	0.361075	0.751023	0.104137	0.93447	0.57173	0.686335	0.632018	0.35513	0.796237	0.547193	0.892814	0.316718
ENSG00000010322	NISCH	protein_coding	3	52455118	52493068	1	0.146282	0.470357	0.103622	0.611364	0.407836	0.118214	0.636313	5.39364e-05	-0.120633	0.775996	0.158927	0.488295
ENSG00000010327	STAB1	protein_coding	3	52495338	52524495	1	-2.20798	0.133595	-0.502038	0.72539	0.977942		1.64072	0.330843	4.65614	0.0322091	5.2507	0.00357134
ENSG00000010361	FUZ	protein_coding	19	49806866	49817376	-1	-0.385514	0.14843	-0.10794	0.722598	-0.44575	0.316244	-0.0876274	0.823007	-0.63591	0.0577666	-0.0798993	0.853793
ENSG00000010379	SLC6A13	protein_coding	12	220621	262873	-1	1.08469	0.152574	1.75892	0.00812567	-0.289538	0.922014	1.21717	0.0605715	2.87355	0.221919	3.92543	0.0202824
ENSG00000010404	IDS	protein_coding	X	149476988	149521096	-1	-1.10946	0.00204031	-1.10638	0.00125102	0.600899	0.384229	0.847687	0.0198648	0.690823	0.157435	0.822309	0.0311896
ENSG00000010438	PRSS3	protein_coding	9	33750679	33799231	1	0.422517	0.627478	0.219093	0.810094	-1.28404	0.88557	-1.03853	0.765032	1.99288	0.336274	2.10386	0.175698
ENSG00000010539	ZNF200	protein_coding	16	3222325	3236221	-1	-1.47125	0.00991739	-1.262	0.0223444	0.00899929	1	-0.0878025	0.939249	0.275573	0.875399	0.321571	0.709584
ENSG00000010610	CD4	protein_coding	12	6786858	6820799	1	-0.634389	0.638842	0.627598	0.61297	-1.74991		0.48609	0.844668	-0.400232	0.970973	-1.0262	0.7654
ENSG00000010626	LRRC23	protein_coding	12	6873569	6914241	1	-0.339258	0.633943	0.682491	0.217811	0.195163	0.935308	0.389206	0.558061	-0.381229	0.73177	0.0455792	0.963498
ENSG00000010704	HFE	protein_coding	6	26087281	26098343	1	-3.33569		-3.24458		-0.573745		-0.559468		-0.228781		0.167982
ENSG00000010803	SCMH1	protein_coding	1	41027202	41242306	-1	-0.187803	0.503944	-0.293533	0.232989	-0.189187	0.779038	-0.340635	0.17756	-0.33083	0.333503	-0.396876	0.110636
ENSG00000010810	FYN	protein_coding	6	111660332	111873452	-1	0.4614	0.462335	0.382926	0.533264	0.981674	0.337539	1.28863	0.0224493	0.493735	0.695545	1.48553	0.0126702
ENSG00000010818	HIVEP2	protein_coding	6	142751469	142956698	-1	0.717707	0.356267	0.72905	0.322734	1.7285	0.102916	2.15021	0.00120429	1.30291	0.167034	1.35573	0.0715274
ENSG00000011007	ELOA	protein_coding	1	23743448	23762059	1	0.241866	0.391184	-0.0476892	0.887819	-0.0951895	0.93841	-0.600919	0.014586	0.167814	0.780665	-0.24666	0.436746
ENSG00000011009	LYPLA2	protein_coding	1	23791145	23795539	1	0.0985998	0.703343	-0.490966	0.0122161	-0.175931	0.780256	0.0451946	0.904006	0.220086	0.56666	0.0563911	0.869792
ENSG00000011021	CLCN6	protein_coding	1	11806096	11848079	1	-0.928558	0.0127291	-0.617393	0.0935098	-0.129631	0.945128	0.159435	0.787915	-0.0345983	0.990074	-0.238441	0.657964
ENSG00000011028	MRC2	protein_coding	17	62627670	62693597	1	0.665862	0.159633	-0.587061	0.206984	0.875518	0.236514	1.64362	4.47092e-05	0.407616	0.633965	0.501937	0.349102
ENSG00000011052	NME1-NME2	protein_coding	17	51153590	51171744	1	-0.618154	0.757961	0.579346	0.755296	0.182435	0.991242	0.186224	0.954525	-1.17763	0.696383	0.532523	0.813602
ENSG00000011105	TSPAN9	protein_coding	12	3077355	3286564	1	0.684305	0.0376565	0.426651	0.200648	0.426222	0.537682	0.619286	0.0638853	-0.150767	0.900794	0.414283	0.325895
ENSG00000011114	BTBD7	protein_coding	14	93237550	93333092	-1	-0.600598	0.00993415	-0.547486	0.0148678	0.013893	0.999887	-0.000923081	1	-0.07211	0.94392	-0.148429	0.671173
ENSG00000011132	APBA3	protein_coding	19	3750772	3761692	-1	-1.17312	0.0515729	-0.930819	0.114953	-0.02131	1	0.430782	0.598924	0.487686	0.707354	0.877705	0.203409
ENSG00000011143	MKS1	protein_coding	17	58205441	58219605	-1	-0.491077	0.0661582	-0.287317	0.286343	-0.143502	0.88557	0.0713356	0.864087	-0.282509	0.614569	-0.123929	0.788089
ENSG00000011198	ABHD5	protein_coding	3	43690108	43734371	1	-0.576024	0.0817749	-0.283848	0.417565	0.0526585	0.986724	-0.0553517	0.931469	0.210857	0.799277	0.196908	0.686862
ENSG00000011201	ANOS1	protein_coding	X	8528874	8732137	-1	2.45129	0.205688	1.86709	0.33499	0		0		-1.3484	0.794532	-1.63532	0.593118
ENSG00000011243	AKAP8L	protein_coding	19	15380050	15419141	-1	0.397004	0.0247627	0.419151	0.0127282	0.092977	0.892891	0.115465	0.631677	0.00225719	1	-0.133178	0.578423
ENSG00000011258	MBTD1	protein_coding	17	51177425	51260163	-1	0.218074	0.370395	0.234808	0.301336	0.078685	0.938966	0.0313357	0.9402	-0.0454789	0.965777	-0.0747034	0.82477
ENSG00000011260	UTP18	protein_coding	17	51260546	51297936	1	-0.357372	0.214966	-0.427025	0.108534	-0.547212	0.186602	-0.759579	0.00204937	-0.643995	0.0331988	-0.87339	0.000379966
ENSG00000011275	RNF216	protein_coding	7	5620047	5781696	-1	-0.0749038	0.548463	0.0583643	0.630445	-0.0963874	0.685081	-0.0751626	0.557673	-0.139079	0.330881	-0.0664077	0.617675
ENSG00000011295	TTC19	protein_coding	17	15999784	16045015	1	-0.88236	0.0703832	-1.08855	0.0177578	-0.004437	1	-0.0448638	0.97369	0.239147	0.865515	0.317385	0.642496
ENSG00000011304	PTBP1	protein_coding	19	797075	812327	1	-0.127252	0.7794	-0.461149	0.189567	-0.51524	0.458392	-0.886135	0.00882101	-0.0992405	0.946666	-0.329543	0.463151
ENSG00000011332	DPF1	protein_coding	19	38211006	38229714	-1	-1.33315	0.0250567	-2.22301	9.66782e-05	0.26407	0.915136	0.458346	0.556351	0.129406	0.963319	-0.8356	0.204319
ENSG00000011347	SYT7	protein_coding	11	61513714	61581148	-1	0.969012	8.32113e-06	1.56346	8.13809e-16	0.571172	0.178558	0.732232	0.00481941	-0.158457	0.854227	0.677708	0.0235111
ENSG00000011376	LARS2	protein_coding	3	45388561	45554726	1	-0.191364	0.306367	-0.262277	0.119754	-0.319535	0.25576	-0.479543	0.00267322	-0.257186	0.338562	-0.224894	0.292741
ENSG00000011405	PIK3C2A	protein_coding	11	17077730	17207986	-1	-0.00537289	0.991991	0.00647827	0.988742	0.334445	0.48439	0.313038	0.243494	-0.0968028	0.909518	-0.2	0.523657
ENSG00000011422	PLAUR	protein_coding	19	43646095	43670547	-1	1.04129	0.0265044	0.911422	0.0450944	1.01042	0.18059	1.08374	0.0205157	1.50372	0.010414	2.15053	7.78153e-06
ENSG00000011426	ANLN	protein_coding	7	36389821	36453791	1	0.715152	0.0491569	-0.912499	0.00785092	-0.116324	0.949274	-0.951894	0.00637363	0.127557	0.927293	-0.52422	0.205357
ENSG00000011451	WIZ	protein_coding	19	15419978	15449956	-1	0.0165963	0.976426	-0.300484	0.402816	-0.0853009	0.960905	-0.307702	0.463624	0.474188	0.351221	0.238414	0.605303
ENSG00000011454	RABGAP1	protein_coding	9	122940833	123104866	1	0.217532	0.129454	0.0975897	0.529874	0.273172	0.242375	0.404764	0.00219272	-0.299625	0.10441	-0.0788041	0.714674
ENSG00000011465	DCN	protein_coding	12	91140484	91183217	-1	-2.52876		-1.80174		0.368778		0.458287		-0.554687		0.184217
ENSG00000011478	QPCTL	protein_coding	19	45692403	45703989	1	-1.8788		-2.05548		-0.292613		-0.0104864		-0.372351		-0.0152836
ENSG00000011485	PPP5C	protein_coding	19	46347087	46392981	1	-0.190744	0.585004	-0.411171	0.159153	-0.460002	0.413741	-0.634929	0.0309811	-0.434823	0.326969	-0.461242	0.163057
ENSG00000011523	CEP68	protein_coding	2	65056366	65087004	1	-1.16089	0.0414487	-1.25607	0.0205589	-0.0660939	0.992262	-0.0312771	0.990632	0.0373032	0.99553	-0.100288	0.92001
ENSG00000011566	MAP4K3	protein_coding	2	39249266	39437301	-1	0.390047	0.105297	0.175002	0.502936	0.134964	0.883995	-0.0263425	0.964912	0.197436	0.682194	0.111248	0.755878
ENSG00000011590	ZBTB32	protein_coding	19	35704558	35717038	1	-0.52149	0.526679	-0.147174	0.871115	-3.75527	0.23379	-0.379269	0.854276	2.22481	0.438361	1.2596	0.647711
ENSG00000011638	LDAF1	protein_coding	16	21158377	21180616	1	0.833036	8.53659e-08	0.868898	4.66019e-09	0.278215	0.544807	0.813447	2.60742e-05	1.00254	2.76265e-07	1.42005	6.83249e-16
ENSG00000011677	GABRA3	protein_coding	X	152166234	152451315	-1	0.219447	0.891728	0.490255	0.722548	1.14524	0.904788	0.885062	0.816025	0.385309	0.974565	2.28654	0.356256
ENSG00000012048	BRCA1	protein_coding	17	43044295	43170245	-1	-0.369916	0.14204	-1.20866	1.74008e-08	0.0414194	0.984341	-0.130156	0.72048	-0.312212	0.424772	-0.554849	0.0278882
ENSG00000012061	ERCC1	protein_coding	19	45407334	45478828	-1	-0.0443755	0.844008	-0.447881	0.00457682	0.239742	0.450199	0.260879	0.131211	0.170315	0.59627	0.265852	0.168731
ENSG00000012124	CD22	protein_coding	19	35319261	35347361	1	-2.29055		-2.07518		1.07654		1.49484		0.356739		0.960575
ENSG00000012171	SEMA3B	protein_coding	3	50267558	50277546	1	0.599555	0.198843	1.1319	0.00628398	0.0429523	0.998164	0.607065	0.241937	0.82959	0.357734	1.63463	0.00383437
ENSG00000012174	MBTPS2	protein_coding	X	21839617	21885423	1	-0.80764	0.0011641	-0.796263	0.000684465	-0.0551937	0.967476	-0.126437	0.712917	-0.390376	0.253683	-0.351479	0.203409
ENSG00000012211	PRICKLE3	protein_coding	X	49174802	49186528	-1	-0.050378	0.926168	0.0332653	0.948622	0.222753	0.874451	0.73635	0.0480298	0.437664	0.472845	0.510965	0.226743
ENSG00000012232	EXTL3	protein_coding	8	28600469	28756561	1	-0.988917	0.00118181	-0.950715	0.00105659	0.199351	0.864699	0.446302	0.200334	-0.073474	0.962325	0.360785	0.352064
ENSG00000012660	ELOVL5	protein_coding	6	53267398	53349179	-1	0.333102	0.390748	-0.0753564	0.869939	-0.364696	0.665273	-0.658072	0.0652027	-0.229105	0.784322	-0.556302	0.146347
ENSG00000012779	ALOX5	protein_coding	10	45374176	45446119	1	0.769592	0.355204	1.21049	0.0960501	0.161144	0.998766	-0.0767327	0.999029	-1.9557	0.597256	0.570317	0.812014
ENSG00000012822	CALCOCO1	protein_coding	12	53708517	53727745	-1	1.19514	4.92811e-05	1.44041	1.14143e-07	0.858586	0.0558514	1.27958	6.1845e-06	0.308373	0.598321	0.898286	0.00313489
ENSG00000012963	UBR7	protein_coding	14	93207241	93229215	1	-0.148206	0.723145	-0.827995	0.00831269	-0.319954	0.705546	-0.504881	0.158159	-0.372	0.515894	-0.94409	0.00386233
ENSG00000012983	MAP4K5	protein_coding	14	50418501	50561126	-1	0.233983	0.339852	0.261929	0.250087	-0.161365	0.8276	-0.328392	0.178087	0.0940473	0.905397	0.0262635	0.951742
ENSG00000013016	EHD3	protein_coding	2	31234152	31269451	1	0.376261	0.236302	0.747999	0.00573676	-0.422968	0.79635	-0.0501677	0.971275	-0.48349	0.259738	0.337075	0.333248
ENSG00000013275	PSMC4	protein_coding	19	39971165	39981764	1	-0.28759	0.486923	-0.867253	0.0104658	-0.340799	0.718795	-0.829987	0.0187752	0.0451358	0.982723	-0.175738	0.744969
ENSG00000013288	MAN2B2	protein_coding	4	6575189	6623362	1	0.0395583	0.877614	0.0943561	0.664915	0.24096	0.558311	0.41611	0.0282255	0.428413	0.0639842	0.682495	0.000129104
ENSG00000013293	SLC7A14	protein_coding	3	170459548	170586075	-1	-3.68917	0.000428188	-3.34353	0.000816916	-0.0496441	1	0.108275	0.969563	0.118765	0.985561	0.24441	0.892966
ENSG00000013297	CLDN11	protein_coding	3	170418868	170454733	1	0.456133	0.605004	1.47568	0.0218296	-0.430436	0.664485	-1.16896	0.0025096	0.542182	0.569597	0.853522	0.137698
ENSG00000013306	SLC25A39	protein_coding	17	44319625	44324870	-1	-0.0104501	0.980316	-0.0870482	0.783743	-0.448844	0.313545	-0.677892	0.00513696	-0.0718955	0.947465	0.21066	0.537448
ENSG00000013364	MVP	protein_coding	16	29820394	29848039	1	0.378523	0.154168	0.22314	0.418374	-0.0216917	0.998766	0.182264	0.606573	0.286976	0.526218	0.474413	0.0878244
ENSG00000013374	NUB1	protein_coding	7	151341772	151378449	1	0.73199	0.000153891	0.585765	0.00183397	0.114066	0.887573	0.251255	0.28539	-0.370061	0.17935	-0.325273	0.156701
ENSG00000013375	PGM3	protein_coding	6	83161150	83193936	-1	0.118222	0.646388	0.671168	0.000426715	0.232623	0.593979	0.36531	0.0679507	0.143985	0.748714	0.0707007	0.82241
ENSG00000013392	RWDD2A	protein_coding	6	83193357	83198935	1	-2.45229		-2.19318		0.697638		1.06501		0.341177		0.73486
ENSG00000013441	CLK1	protein_coding	2	200853009	200864691	-1	-0.0216521	0.936454	0.365966	0.0295248	0.096656	0.879407	-0.0906406	0.71589	0.0424531	0.955874	-0.350629	0.0568469
ENSG00000013503	POLR3B	protein_coding	12	106357748	106510198	1	-0.700396	0.000499822	-0.788374	2.33716e-05	-0.453914	0.131223	-0.823677	9.42488e-06	-0.439421	0.0540982	-0.775533	2.1141e-05
ENSG00000013523	ANGEL1	protein_coding	14	76786009	76826246	-1	-0.321514	0.114785	-0.579753	0.00187757	0.0352398	0.979688	0.148109	0.563178	0.0682198	0.931162	0.190685	0.458574
ENSG00000013561	RNF14	protein_coding	5	141958328	141990292	1	-1.40869	0.00587194	-1.42596	0.00353217	-0.172364	0.948523	-0.418361	0.543407	0.0226319	1	0.0195249	0.990638
ENSG00000013563	DNASE1L1	protein_coding	X	154401236	154412112	-1	0.0930874	0.855804	-0.214679	0.623376	-0.00208529	1	0.314287	0.524206	0.330717	0.656239	0.215706	0.693291
ENSG00000013573	DDX11	protein_coding	12	31073860	31104799	1	0.035957	0.888572	-0.455245	0.00849236	-0.111835	0.869541	-0.147869	0.537474	-0.256353	0.358235	-0.607221	0.00053065
ENSG00000013583	HEBP1	protein_coding	12	12974870	13000265	-1	1.16161	0.00268944	0.664909	0.0855274	-0.105177	0.959067	-0.458624	0.319141	0.163805	0.916488	0.455317	0.377759
ENSG00000013588	GPRC5A	protein_coding	12	12891559	12917937	1	1.30929	1.23159e-05	1.52987	5.06877e-08	0.37368	0.611289	0.424662	0.239887	0.447114	0.362789	0.542067	0.12148
ENSG00000013619	MAMLD1	protein_coding	X	150361422	150514178	1	0.460041	0.564359	0.295575	0.715219	1.52788	0.243019	2.14232	0.00434288	1.29627	0.152996	1.06809	0.165211
ENSG00000013725	CD6	protein_coding	11	60971680	61020377	1	0.605719	0.501787	0.312212	0.742934	0.583615	0.871234	0.300897	0.849648	0.609193	0.798799	1.84836	0.0616889
ENSG00000013810	TACC3	protein_coding	4	1712858	1745171	1	0.723849	0.000631565	-0.754655	0.000199988	-0.284986	0.53504	-0.620302	0.00248701	-0.107576	0.864064	-0.688563	0.000968611
ENSG00000014123	UFL1	protein_coding	6	96521595	96555276	1	0.448032	0.100487	0.352789	0.188481	0.119981	0.913598	-0.0272147	0.967507	-0.174831	0.786898	-0.546607	0.0551546
ENSG00000014138	POLA2	protein_coding	11	65261920	65305589	1	-0.722947	0.0145636	-1.24969	3.98123e-06	-0.0673066	0.970343	-0.263355	0.501626	0.000952599	1	-0.2488	0.531974
ENSG00000014164	ZC3H3	protein_coding	8	143437659	143541447	-1	0.420628	0.277314	0.307723	0.427184	0.101322	0.955079	0.14339	0.797324	0.0846848	0.959693	-0.175828	0.748443
ENSG00000014216	CAPN1	protein_coding	11	65180566	65212006	1	0.286184	0.570639	-0.110925	0.840253	-0.335792	0.799861	-0.29016	0.624127	0.31928	0.739767	0.169729	0.799234
ENSG00000014257	ACP3	protein_coding	3	132317369	132368298	1	1.03075	0.806825	1.58586	0.674595	0		0		0	1	0	1
ENSG00000014641	MDH1	protein_coding	2	63588609	63607197	1	-0.0386305	0.844994	-0.402086	0.0036583	-0.367516	0.0645291	-0.540965	1.80382e-05	0.0621689	0.891408	-0.132665	0.464792
ENSG00000014824	SLC30A9	protein_coding	4	41990502	42090461	1	0.121468	0.649102	-0.0329352	0.913323	0.0101972	1	0.0163527	0.980859	-0.304364	0.371751	-0.607897	0.00616386
ENSG00000014914	MTMR11	protein_coding	1	149928651	149936879	-1	0.275211	0.706227	0.670095	0.260093	-0.459418	0.802604	-0.0156476	1	-0.236716	0.912921	0.0301266	0.983234
ENSG00000014919	COX15	protein_coding	10	99710868	99732127	-1	0.0723724	0.816734	-0.556192	0.0140909	-0.181536	0.791959	-0.330019	0.185724	-0.170262	0.734205	-0.410764	0.0918214
ENSG00000015133	CCDC88C	protein_coding	14	91271323	91417844	-1	0.656429	0.0934385	0.638968	0.0884234	-0.207798	0.895158	-0.121914	0.844763	-0.376976	0.610097	-0.604113	0.167216
ENSG00000015153	YAF2	protein_coding	12	42157104	42238349	-1	-0.673417	0.118992	-0.771016	0.0568318	0.241015	0.886327	0.234712	0.711209	0.0163273	1	0.0784203	0.916398
ENSG00000015171	ZMYND11	protein_coding	10	134465	254637	1	0.242319	0.576728	-0.119232	0.795346	-0.318439	0.755842	-0.696882	0.0633469	-0.500015	0.375275	-0.705347	0.0689997
ENSG00000015285	WAS	protein_coding	X	48676596	48691427	1	-0.413451	0.792042	-0.863827	0.53895	0.250753	0.940506	0.437737	0.649367	0.444304	0.886377	1.34229	0.214707
ENSG00000015475	BID	protein_coding	22	17734138	17774770	-1	0.401917	0.227088	0.0254498	0.954477	-0.0415067	0.990426	-0.0119931	0.998141	0.440638	0.358897	0.0206643	0.974899
ENSG00000015479	MATR3	protein_coding	5	139293674	139331677	1	-0.155689	0.706639	-0.11191	0.784597	-0.22666	0.842606	-0.327503	0.419885	-0.089552	0.94807	-0.550924	0.127419
ENSG00000015520	NPC1L1	protein_coding	7	44512535	44541330	-1	-0.0954997	0.961767	1.89861	0.0949673	2.16973	0.347771	2.28474	0.0982413	1.93363	0.268414	3.11711	0.00980662
ENSG00000015532	XYLT2	protein_coding	17	50346126	50363138	1	-0.313126	0.131805	-0.313819	0.110241	0.130812	0.850458	0.586629	0.00135992	0.118424	0.820784	0.0724809	0.823303
ENSG00000015568	RGPD5	protein_coding	2	109792758	109857705	1	0.446179	0.749823	0.838222	0.486504	-1.98882	0.297006	-0.450711	0.793183	0.45536	0.905516	0.489041	0.771464
ENSG00000015676	NUDCD3	protein_coding	7	44379119	44490658	-1	0.192261	0.623841	0.169002	0.656829	-0.286238	0.749306	-0.139907	0.779315	-0.267913	0.693311	-0.0974836	0.850047
ENSG00000016082	ISL1	protein_coding	5	51383448	51394730	1	-0.112913	0.899442	-0.0589019	0.946826	1.10196	0.899922	0	1	-0.147471	0.979423	-0.329026	0.848292
ENSG00000016391	CHDH	protein_coding	3	53812335	53846419	-1	-2.33847		-2.28229		-0.335516		-0.0681675		-0.137643		-0.276055
ENSG00000016402	IL20RA	protein_coding	6	136999971	137045180	-1	0.136004	0.788792	-0.264442	0.545888	0.663197	0.901333	1.63793	0.263737	-0.259862	0.959373	-3.6248	0.0459226
ENSG00000016602	CLCA4	protein_coding	1	86547078	86580754	1	1.5846	0.0705551	2.12831	0.00917676	0	1	0	1	-2.29765	0.561223	0.844016	0.761023
ENSG00000016864	GLT8D1	protein_coding	3	52694486	52706032	-1	-0.0802514	0.828426	0.0353643	0.927673	-0.184506	0.84858	-0.0195243	0.983099	-0.429575	0.275026	-0.260316	0.456938
ENSG00000017260	ATP2C1	protein_coding	3	130850595	131016712	1	0.350978	0.301371	0.033004	0.939911	0.0453962	0.989029	-0.182428	0.687987	-0.139548	0.88992	-0.353494	0.351812
ENSG00000017427	IGF1	protein_coding	12	102395874	102481744	-1	-2.3574	0.0092174	-2.3126	0.0077663	0.307033	0.948549	0.388566	0.791275	0.107203	0.984617	0.811473	0.503884
ENSG00000017483	SLC38A5	protein_coding	X	48458537	48470260	-1	-0.00189302	1	-0.540509	0.496435	0.829371	0.826997	0.695575	0.68826	0.157926	0.97517	0.399014	0.792023
ENSG00000017797	RALBP1	protein_coding	18	9475009	9538114	1	0.0771797	0.742859	-0.103463	0.629817	-0.273729	0.438151	-0.235877	0.252699	0.0157185	0.991344	-0.149177	0.538773
ENSG00000018189	RUFY3	protein_coding	4	70704204	70808619	1	-0.274124	0.381476	-0.034263	0.929717	-0.0487513	0.980253	0.207474	0.560268	-0.321852	0.438254	-0.370746	0.209366
ENSG00000018236	CNTN1	protein_coding	12	40692439	41072415	1	-0.695076	0.259677	-2.05369	0.000144711	0.605292	0.832919	0.607334	0.617256	-0.824846	0.619328	-0.206697	0.879892
ENSG00000018280	SLC11A1	protein_coding	2	218382029	218396894	1	-2.66652		-2.65231		0.0186167		0.16459		0.287245		1.06882
ENSG00000018408	WWTR1	protein_coding	3	149517235	149736714	-1	0.634787	0.000964245	-0.02122	0.938985	0.224325	0.61559	0.234359	0.299661	0.0536728	0.947465	0.114626	0.685314
ENSG00000018510	AGPS	protein_coding	2	177392746	177567024	1	0.412325	0.200574	-0.189942	0.587281	-0.260527	0.765832	-0.49467	0.129857	-0.338941	0.52314	-0.821162	0.00660464
ENSG00000018610	STEEP1	protein_coding	X	119538149	119565409	-1	-2.71805		-2.86878		-0.182274		-0.144742		-0.028405		0.371641
ENSG00000018625	ATP1A2	protein_coding	1	160115759	160143591	1	-4.36147	0.0101373	-3.17536	0.0391475	-1.77301	0.740989	0.681062	0.799252	1.18954	0.757609	1.65906	0.421897
ENSG00000018699	TTC27	protein_coding	2	32628032	32821051	1	-0.274997	0.383892	-0.238221	0.428837	-0.346196	0.402254	-0.633417	0.00243261	-0.287878	0.40592	-0.557443	0.0124969
ENSG00000018869	ZNF582	protein_coding	19	56375846	56393538	-1	2.24698	0.31219	0	1	0.503991	0.917839	1.14546	0.40352	-0.045282	0.998819	0.828345	0.486408
ENSG00000019102	VSIG2	protein_coding	11	124747474	124752255	-1	1.15761	0.0424938	1.57691	0.00320135	0.208845	0.992159	0.50491	0.862833	0.132547	0.993675	1.99227	0.278209
ENSG00000019144	PHLDB1	protein_coding	11	118606440	118658031	1	-0.38307	0.0721843	-0.52338	0.00859296	0.10853	0.901333	0.22903	0.384941	0.0833667	0.916488	0.0966843	0.767898
ENSG00000019169	MARCO	protein_coding	2	118942194	118994660	1	2.40871	0.468165	3.33883	0.258422	0		0		0.482249	0.97996	0.784259	0.889383
ENSG00000019186	CYP24A1	protein_coding	20	54153446	54173986	-1	3.33962	8.04849e-16	4.03816	2.55759e-24	1.21696	0.786489	1.49827	0.442617	-0.469433	0.555154	-0.238811	0.715653
ENSG00000019485	PRDM11	protein_coding	11	45095806	45235110	1	-0.445846	0.277933	-0.0419861	0.936681	0.0170642	1	-0.0525647	0.948858	0.161954	0.901022	0.395915	0.403368
ENSG00000019505	SYT13	protein_coding	11	45240302	45286341	-1	-1.3298	0.247113	-0.808161	0.488311	0.404746	0.949274	1.08703	0.508805	0.823154	0.805441	2.16409	0.124959
ENSG00000019549	SNAI2	protein_coding	8	48917598	48921740	-1	0.411155	0.675513	0.35132	0.71186	0.855469	0.767188	-1.67829	0.273198	1.78877	0.438254	2.44705	0.109329
ENSG00000019582	CD74	protein_coding	5	150401637	150412969	-1	1.8882	0.000112693	3.66873	1.08671e-18	1.21955	0.494124	1.03509	0.359001	2.13368	2.8497e-06	1.81818	4.63017e-05
ENSG00000019991	HGF	protein_coding	7	81699010	81770438	-1	-1.63981	0.538376	-2.76669	0.230591	-1.28404		-0.0767327		-0.159836	0.98515	0.147561	0.958517
ENSG00000019995	ZRANB1	protein_coding	10	124942123	124988189	1	0.68544	0.0057497	1.01844	6.78929e-06	0.137103	0.889925	0.156538	0.660101	0.0815181	0.935582	9.78059e-05	1
ENSG00000020129	NCDN	protein_coding	1	35557473	35567274	1	-0.318103	0.166354	-0.40569	0.0554847	0.0727389	0.946322	-0.193103	0.484848	0.40984	0.146029	0.078424	0.819079
ENSG00000020181	ADGRA2	protein_coding	8	37784191	37844896	1	0.360066	0.729715	1.51453	0.049986	0.379192	0.902569	0.944084	0.283947	-0.900623	0.535568	0.0716412	0.96479
ENSG00000020256	ZFP64	protein_coding	20	52051663	52204308	-1	-0.287335	0.275817	-0.304857	0.21485	-0.0180413	0.998766	-0.192294	0.562154	0.000497825	1	-0.0823434	0.834162
ENSG00000020426	MNAT1	protein_coding	14	60734742	60969965	1	0.37173	0.187965	0.087564	0.796101	-0.0205499	0.998766	-0.289181	0.359449	-0.332662	0.46397	-0.468866	0.125563
ENSG00000020577	SAMD4A	protein_coding	14	54566117	54793315	1	0.742102	0.0580137	0.567867	0.141781	0.540351	0.506523	0.406003	0.402427	0.302853	0.728618	0.748838	0.0753944
ENSG00000020922	MRE11	protein_coding	11	94415570	94493885	-1	-0.664777	0.12466	-1.08591	0.00607011	-0.292072	0.841681	-0.158116	0.810986	-0.397959	0.621586	-0.510922	0.309909
ENSG00000021300	PLEKHB1	protein_coding	11	73646178	73662819	1	-0.648771	0.68037	-0.219464	0.896716	-0.906374	0.877733	-0.331899	0.897308	0.916629	0.72832	2.12307	0.0987773
ENSG00000021355	SERPINB1	protein_coding	6	2832332	2841959	-1	0.583908	0.00920914	0.243013	0.310161	0.296385	0.531407	0.647434	0.00216568	0.44378	0.162251	0.429283	0.100042
ENSG00000021461	CYP3A43	protein_coding	7	99828013	99866093	1	-3.99572	0.00144796	-3.43	0.00342681	-0.0882145	0.999401	0.472995	0.816107	-0.528162	0.912006	0.298411	0.889098
ENSG00000021488	SLC7A9	protein_coding	19	32830509	32869767	-1	-0.535769	0.757315	0.432675	0.777863	1.23368		0.873602	0.579771	1.77192	0.42987	1.80883	0.275016
ENSG00000021574	SPAST	protein_coding	2	32063556	32157637	1	-2.25739		-2.33605		-0.0891744		-0.0517267		-0.364974		-0.184121
ENSG00000021645	NRXN3	protein_coding	14	78170373	79868291	1	-2.10805	0.0391497	-2.32468	0.0170438	0.350505	0.947641	0.392624	0.812224	-0.711591	0.778103	0.524578	0.735748
ENSG00000021762	OSBPL5	protein_coding	11	3087107	3166739	-1	-0.0244345	0.968215	0.417393	0.281959	0.23518	0.865472	0.305064	0.533386	0.447636	0.480928	0.584723	0.16847
ENSG00000021776	AQR	protein_coding	15	34851782	34969742	-1	0.243415	0.572587	0.175229	0.683079	-0.0748001	0.975448	-0.251171	0.617498	-0.20179	0.837429	-0.363487	0.426591
ENSG00000021826	CPS1	protein_coding	2	210477682	210679107	1	-1.28624	0.0291536	-1.97271	0.000341394	0.0766371	0.99047	0.108417	0.921267	-0.172849	0.946666	0.655853	0.380074
ENSG00000022267	FHL1	protein_coding	X	136146702	136211359	1	0.64654	0.00915274	-0.34136	0.186666	0.690369	0.0593559	0.890384	0.000141016	1.02198	5.76221e-05	1.06596	4.96039e-06
ENSG00000022277	RTF2	protein_coding	20	56468585	56519449	1	0.262009	0.52031	0.155766	0.710122	-0.233209	0.851041	-0.417121	0.308964	-0.124022	0.925712	-0.349089	0.428812
ENSG00000022556	NLRP2	protein_coding	19	54953130	55001142	1	0.7948	0.252611	0.969064	0.126449	-0.187536	0.979335	0.0302137	0.999575	0.0758892	0.991578	-0.0707096	0.969729
ENSG00000022567	SLC45A4	protein_coding	8	141207166	141308305	-1	0.621081	0.0607727	0.869133	0.00496307	0.594202	0.305274	0.730447	0.0268813	0.55282	0.248543	0.586452	0.113088
ENSG00000022840	RNF10	protein_coding	12	120533480	120577588	1	0.0890595	0.683677	-0.0480695	0.832668	0.0227064	0.990426	-0.205202	0.325296	0.171139	0.614798	0.0948835	0.721573
ENSG00000022976	ZNF839	protein_coding	14	102317377	102342702	1	-1.58307		-1.86253		0.119564		0.246466		0.227648		0.29453
ENSG00000023041	ZDHHC6	protein_coding	10	112424428	112447572	-1	-0.378201	0.280324	-0.129891	0.741198	-0.125292	0.93655	-0.409064	0.27321	-0.259192	0.703479	-0.338733	0.395145
ENSG00000023171	GRAMD1B	protein_coding	11	123358428	123627774	1	-1.26552	0.0497528	-1.59918	0.00895793	0.252223	0.925162	0.153398	0.880436	-0.302636	0.904026	0.05943	0.967768
ENSG00000023228	NDUFS1	protein_coding	2	206114817	206159509	-1	-1.45583	0.00437831	-1.6055	0.000944527	-0.367881	0.836407	-0.433926	0.526059	-0.484704	0.629573	-0.437359	0.524967
ENSG00000023287	RB1CC1	protein_coding	8	52622458	52745843	-1	1.05729	3.37052e-05	1.08465	7.2901e-06	0.384739	0.472439	0.215115	0.542224	0.259567	0.60887	0.22116	0.532326
ENSG00000023318	ERP44	protein_coding	9	99979185	100099052	-1	0.569649	0.147833	0.711351	0.0509367	0.454265	0.595065	0.499775	0.24384	0.334909	0.667111	0.355933	0.476225
ENSG00000023330	ALAS1	protein_coding	3	52198086	52214327	1	0.826252	0.0153205	0.550157	0.105583	0.716611	0.189729	0.914254	0.00514782	0.16402	0.87218	-0.0686117	0.907035
ENSG00000023445	BIRC3	protein_coding	11	102317450	102339403	1	1.94021		3.28134		2.39891		3.05217		0.880956		0.876897
ENSG00000023516	AKAP11	protein_coding	13	42272152	42323261	1	0.199815	0.591816	0.556049	0.0643837	0.246558	0.798079	0.307884	0.42657	-0.229529	0.749758	-0.324912	0.403717
ENSG00000023572	GLRX2	protein_coding	1	193090866	193106114	-1	-0.512978	0.214543	-0.357655	0.384507	-0.132817	0.941083	-0.844055	0.0197708	0.206385	0.837178	0.0797227	0.898997
ENSG00000023608	SNAPC1	protein_coding	14	61762420	61796428	1	0.948749	8.59102e-06	0.927904	5.52178e-06	0.288	0.568725	-0.00406582	1	0.438366	0.171725	0.540139	0.0303648
ENSG00000023697	DERA	protein_coding	12	15911302	16037381	1	0.218654	0.639207	-0.224981	0.612423	-0.155973	0.928543	-0.590019	0.148377	-0.297388	0.728618	-0.612093	0.163377
ENSG00000023734	STRAP	protein_coding	12	15882387	15903478	1	0.213124	0.446539	0.102182	0.733154	-0.247336	0.682709	-0.591053	0.0126861	-0.15662	0.798178	-0.410021	0.132433
ENSG00000023839	ABCC2	protein_coding	10	99782640	99852594	1	-1.12117	0.707513	0.527956	0.863601	-0.0696756	1	-1.44299	0.667419	-0.0514232	1	-0.0108848	1
ENSG00000023892	DEF6	protein_coding	6	35297818	35321771	1	0.157453	0.729549	-0.18636	0.660296	-0.195035	0.886927	-0.0733166	0.904215	0.826181	0.430536	0.308788	0.774499
ENSG00000023902	PLEKHO1	protein_coding	1	150149183	150164720	1	-0.883725	0.0192086	-0.513987	0.154785	0.881957	0.0417358	1.1588	3.36446e-05	0.57633	0.210512	0.815705	0.0163604
ENSG00000023909	GCLM	protein_coding	1	93885199	93909456	-1	-0.612	0.0654472	-0.345486	0.315544	0.133336	0.930124	0.110314	0.829938	-0.133339	0.911986	-0.216552	0.643243
ENSG00000024048	UBR2	protein_coding	6	42564029	42693505	1	0.325991	0.124229	0.328031	0.103129	0.00170935	1	0.00242182	1	0.00358039	1	-0.141086	0.618064
ENSG00000024422	EHD2	protein_coding	19	47713422	47743134	1	0.160475	0.754885	0.284094	0.525683	0.0921341	0.969148	0.0255076	0.986946	0.391776	0.612063	0.604327	0.186946
ENSG00000024526	DEPDC1	protein_coding	1	68474152	68497221	-1	1.20721	0.000139116	-0.61413	0.0563786	0.130488	0.934114	-0.407583	0.282865	-0.0530138	0.975751	-0.643162	0.0653627
ENSG00000024862	CCDC28A	protein_coding	6	138773769	138793319	1	0.84128	0.0188017	0.936386	0.00574667	-0.0409155	0.992262	0.278357	0.545036	-0.453798	0.515298	-0.259191	0.649988
ENSG00000025039	RRAGD	protein_coding	6	89364616	89412273	-1	-0.842057	0.289375	-0.095829	0.923543	0.66443	0.688841	0.835619	0.270456	-0.0208531	1	0.45632	0.620045
ENSG00000025156	HSF2	protein_coding	6	122399551	122433119	1	0.0949082	0.824272	-0.120972	0.761251	0.0987058	0.949274	-0.0668677	0.901892	0.0468658	0.976847	-0.105405	0.828049
ENSG00000025293	PHF20	protein_coding	20	35771974	35950370	1	0.092295	0.677277	-0.131339	0.507633	-0.0921391	0.897647	-0.0978967	0.715162	-0.218775	0.463844	-0.268556	0.1918
ENSG00000025423	HSD17B6	protein_coding	12	56752161	56787790	1	0.279384	0.79377	-1.6693	0.0827	0.747872	0.730201	1.44935	0.0842857	-0.27462	0.92271	-0.0278119	0.991083
ENSG00000025434	NR1H3	protein_coding	11	47248300	47269033	1	0.730834	0.0481288	0.780883	0.0249782	0.303853	0.732355	0.701135	0.0344118	-0.15395	0.873828	0.186722	0.69218
ENSG00000025708	TYMP	protein_coding	22	50525752	50530032	-1	-0.200517	0.703501	1.37161	0.000384751	0.269553	0.918277	-0.00838202	1	0.400894	0.626223	0.647769	0.18052
ENSG00000025770	NCAPH2	protein_coding	22	50508224	50524780	1	-0.763839	0.0113668	-1.17661	2.70283e-05	-0.443705	0.473189	-0.94258	0.00130787	-0.0505258	0.97517	-0.188342	0.672419
ENSG00000025772	TOMM34	protein_coding	20	44942130	44960397	-1	0.649691	0.151494	0.119296	0.832693	0.453875	0.671157	0.469248	0.372643	0.166	0.919392	-0.0786443	0.919984
ENSG00000025796	SEC63	protein_coding	6	107867756	107958208	-1	0.252085	0.31419	0.182253	0.467303	0.0603803	0.959349	-0.157283	0.614066	-0.145131	0.79146	-0.537857	0.0182448
ENSG00000025800	KPNA6	protein_coding	1	32108056	32176563	1	-0.137329	0.34304	-0.427232	0.000473164	0.0121335	0.998171	-0.207357	0.14269	-0.0842055	0.793941	-0.329606	0.0129563
ENSG00000026025	VIM	protein_coding	10	17228241	17237593	1	-0.857586	0.153548	-2.2439	1.8764e-05	-0.360191	0.867622	-0.557183	0.44055	-0.0773855	0.980777	-0.385867	0.633296
ENSG00000026036	RTEL1-TNFRSF6B	protein_coding	20	63659300	63698684	1	-1.8174	0.0059898	-1.55082	0.0150361	-0.869038	0.550042	-0.481016	0.602346	0.316517	0.883858	-0.308297	0.774366
ENSG00000026103	FAS	protein_coding	10	88953813	89029605	1	0.416863	0.427869	0.605185	0.193633	1.16821	0.0912798	0.956216	0.0457551	0.790947	0.227027	0.673117	0.213825
ENSG00000026297	RNASET2	protein_coding	6	166922113	166957191	-1	0.166532	0.761248	0.3549	0.439933	-0.362784	0.764587	0.367292	0.495708	0.0367611	0.993335	0.564819	0.324748
ENSG00000026508	CD44	protein_coding	11	35138882	35232402	1	0.763828	0.0325245	-0.0223418	0.966749	-0.440567	0.584059	-0.881894	0.011614	0.0532649	0.97891	-0.140965	0.803794
ENSG00000026559	KCNG1	protein_coding	20	51003656	51023107	-1	-2.97409		-2.8643		-0.90157		-0.478313		0.377179		0.84386
ENSG00000026652	AGPAT4	protein_coding	6	161129967	161274061	-1	-0.309083	0.321458	-0.0559014	0.880717	0.43603	0.40438	0.972069	0.000115107	0.967016	0.000880915	1.16029	5.57604e-06
ENSG00000026751	SLAMF7	protein_coding	1	160739057	160754821	1	-1.00275	0.356639	-0.406432	0.731568	4.39055	0.0885503	4.71884	0.00834048	2.17899	0.342544	3.15665	0.0422704
ENSG00000026950	BTN3A1	protein_coding	6	26402237	26415208	1	-0.107608	0.854103	1.37837	0.000287546	0.320934	0.810762	0.976233	0.0167415	0.416237	0.594218	1.145	0.00508916
ENSG00000027001	MIPEP	protein_coding	13	23730189	23889400	-1	-0.208342	0.588708	-0.503117	0.114953	-0.132677	0.925539	-0.399338	0.281203	-0.48577	0.313086	-0.782551	0.0209609
ENSG00000027075	PRKCH	protein_coding	14	61187559	61550976	1	0.676401	0.08147	0.271865	0.525783	0.844362	0.203478	1.40331	0.000205247	-0.145298	0.936999	0.327737	0.595034
ENSG00000027697	IFNGR1	protein_coding	6	137197483	137219449	-1	1.16846	0.00337381	1.45865	8.95573e-05	0.41992	0.683586	0.306911	0.58638	0.261271	0.801539	0.219776	0.725407
ENSG00000027847	B4GALT7	protein_coding	5	177600132	177610330	1	0.198458	0.440733	-0.0282455	0.930072	-0.0933522	0.919743	-0.143374	0.634844	0.354323	0.257209	0.306095	0.234369
ENSG00000027869	SH2D2A	protein_coding	1	156806243	156816848	-1	-0.810164	0.182745	-0.843007	0.140601	0.568222	0.717421	0.915647	0.157974	0.0529345	0.994153	0.777919	0.371796
ENSG00000028116	VRK2	protein_coding	2	57907629	58159920	1	0.0023953	0.999133	-0.0140447	0.96653	0.204017	0.713844	-0.041666	0.915545	-0.433768	0.0971262	-0.767405	0.000112439
ENSG00000028137	TNFRSF1B	protein_coding	1	12166991	12209228	1	0.37209	0.58274	1.02816	0.0594639	0.181833	0.949274	0.333229	0.682745	1.09413	0.136294	0.0899768	0.92817
ENSG00000028203	VEZT	protein_coding	12	95217746	95302799	1	-0.611234	0.00879116	-0.512925	0.0228679	0.187591	0.793736	0.136355	0.689703	-0.0748241	0.936999	-0.171326	0.593359
ENSG00000028277	POU2F2	protein_coding	19	42086110	42196585	-1	1.54638	0.0175231	2.10711	0.000555654	2.273	0.04101	2.80753	0.000125524	1.5119	0.242347	1.34111	0.210683
ENSG00000028310	BRD9	protein_coding	5	850291	892801	-1	-0.00739472	0.990247	-0.0111699	0.981214	-0.297832	0.679634	-0.0456661	0.934318	-0.320708	0.523174	-0.560407	0.0676622
ENSG00000028528	SNX1	protein_coding	15	64094123	64146090	1	0.221372	0.298371	0.0906843	0.697073	-0.0473931	0.967562	-0.0789939	0.801353	-0.13707	0.768772	-0.247121	0.288836
ENSG00000028839	TBPL1	protein_coding	6	133952170	133990432	1	0.116502	0.79257	0.0922853	0.832693	0.158937	0.895905	-0.141884	0.763208	0.0980741	0.936999	0.149705	0.749936
ENSG00000029153	ARNTL2	protein_coding	12	27332836	27425289	1	-1.11995	0.00313168	-0.577082	0.130419	0.797257	0.216901	1.07994	0.00396777	0.339288	0.664606	0.422095	0.377759
ENSG00000029363	BCLAF1	protein_coding	6	136256627	136289851	-1	0.0494241	0.898174	-0.303888	0.281459	-0.237272	0.758406	-0.675465	0.0104877	-0.462872	0.219163	-0.884873	0.00070491
ENSG00000029364	SLC39A9	protein_coding	14	69398015	69462390	1	0.299457	0.276156	0.31378	0.223791	-0.140643	0.890342	-0.116457	0.766864	-0.0708304	0.947465	-0.198285	0.562388
ENSG00000029534	ANK1	protein_coding	8	41653220	41896762	-1	0.0826803	0.905314	-0.380682	0.476811	-0.903851	0.280832	-0.850674	0.096113	-0.153653	0.938711	-0.519265	0.391201
ENSG00000029639	TFB1M	protein_coding	6	155256134	155314493	-1	-0.255127	0.27259	-0.629292	0.00233979	0.0139294	0.998766	0.116496	0.684385	-0.448745	0.0450452	-0.612845	0.00113291
ENSG00000029725	RABEP1	protein_coding	17	5282265	5386340	1	-0.0709485	0.786117	-0.159708	0.464707	0.0241254	0.991194	-0.118284	0.668526	-0.164238	0.69328	-0.19753	0.432196
ENSG00000029993	HMGB3	protein_coding	X	150980509	150990771	1	0.564038	0.0459176	-0.364403	0.20275	-0.541807	0.262729	-0.892349	0.000837479	-0.833418	0.0074479	-0.723328	0.0102768
ENSG00000030066	NUP160	protein_coding	11	47778087	47848555	-1	0.266529	0.298962	0.2376	0.338844	-0.323158	0.499517	-0.624141	0.00543874	-0.257775	0.535568	-0.345514	0.196731
ENSG00000030110	BAK1	protein_coding	6	33572547	33580293	-1	0.401336	0.307754	0.404789	0.278035	0.0716157	0.977325	0.0359758	0.969626	0.792133	0.0823608	0.741879	0.0549362
ENSG00000030419	IKZF2	protein_coding	2	212999691	213152427	-1	0.680026	0.421477	0.476219	0.577523	-1.01644	0.594023	-2.24372	0.0132074	-0.336957	0.919353	-0.0198931	0.998598
ENSG00000030582	GRN	protein_coding	17	44345246	44353106	1	0.933789	0.00405271	1.06431	0.000535947	0.729768	0.161043	1.07718	0.000467674	0.958052	0.0107123	1.67639	2.54084e-08
ENSG00000031003	FAM13B	protein_coding	5	137937960	138051961	-1	0.352998	0.341303	0.372757	0.285879	0.21495	0.857593	-0.191733	0.69131	0.234856	0.761913	-0.328708	0.429587
ENSG00000031081	ARHGAP31	protein_coding	3	119294383	119420714	1	0.191213	0.818931	0.247053	0.749032	2.16294	0.00961629	2.716	1.69758e-06	1.03127	0.234886	0.65824	0.392566
ENSG00000031691	CENPQ	protein_coding	6	49463370	49493107	1	0.794937	0.0722495	0.791162	0.0603132	-0.0348134	0.998766	-0.179224	0.774355	0.718946	0.228044	0.396497	0.482574
ENSG00000031698	SARS1	protein_coding	1	109213918	109238182	1	0.339226	0.190854	0.244859	0.345806	-0.167651	0.844792	-0.371904	0.165179	-0.143027	0.825034	-0.112257	0.765684
ENSG00000031823	RANBP3	protein_coding	19	5916139	5978142	-1	0.00175781	0.999932	-0.212386	0.291751	-0.284983	0.439481	-0.464695	0.0120845	0.0035759	1	-0.127586	0.640998
ENSG00000032219	ARID4A	protein_coding	14	58298504	58373887	1	1.00526	0.00504092	0.810323	0.0196587	0.327581	0.733695	0.214097	0.680299	0.184193	0.863166	-0.157841	0.783224
ENSG00000032389	EIPR1	protein_coding	2	3188925	3377830	-1	0.0894713	0.823844	-0.651333	0.0304989	-0.288363	0.637006	-0.342567	0.249906	-0.0846603	0.936999	-0.48469	0.0950993
ENSG00000032444	PNPLA6	protein_coding	19	7534004	7561764	1	0.181264	0.698948	0.181341	0.68061	-0.788363	0.18059	-0.468275	0.270477	-0.18522	0.864237	-0.00107132	1
ENSG00000032742	IFT88	protein_coding	13	20567138	20691444	1	-1.34285	0.00237247	-1.60423	0.000118798	-0.451177	0.677806	-0.456177	0.394828	-0.937753	0.0828426	-0.969489	0.0316509
ENSG00000033011	ALG1	protein_coding	16	5033702	5087379	1	-0.726667	0.00607251	-0.925959	0.000201391	-0.656374	0.115547	-1.12267	1.27693e-05	0.032919	0.982723	-0.209007	0.564773
ENSG00000033030	ZCCHC8	protein_coding	12	122471599	122501073	-1	-1.80808		-1.58395		0.136827		0.0497868		-0.0589325		0.235926
ENSG00000033050	ABCF2	protein_coding	7	151211484	151227205	-1	-0.335525	0.23788	-0.529797	0.0374452	-0.430744	0.376554	-0.972062	5.54862e-05	0.0472186	0.973426	-0.375533	0.218624
ENSG00000033100	CHPF2	protein_coding	7	151232483	151240979	1	0.0379818	0.922104	0.265106	0.338544	0.0731887	0.958455	0.175207	0.63661	0.407845	0.301314	0.48049	0.0979475
ENSG00000033170	FUT8	protein_coding	14	65410592	65744121	1	-0.0314528	0.869119	0.0771359	0.632519	-0.0906948	0.887573	-0.0527639	0.838779	0.0407979	0.949563	-0.164122	0.391941
ENSG00000033178	UBA6	protein_coding	4	67612652	67701155	-1	0.134234	0.62996	0.340915	0.131712	0.204616	0.744345	0.0748481	0.836522	0.0204683	0.9905	-0.148505	0.65218
ENSG00000033327	GAB2	protein_coding	11	78215293	78418348	-1	0.350272	0.455178	0.651951	0.10149	1.42573	0.00945821	2.01057	7.21854e-08	0.091589	0.956554	0.326861	0.501403
ENSG00000033627	ATP6V0A1	protein_coding	17	42458844	42522582	1	-0.62775	0.061409	-0.668049	0.0364469	0.143103	0.920493	0.230123	0.614112	0.238752	0.759675	0.456076	0.237617
ENSG00000033800	PIAS1	protein_coding	15	68054309	68198603	1	0.698052	0.0101373	0.591097	0.0250891	0.323484	0.613048	0.229398	0.532044	-0.276479	0.588683	-0.349561	0.281489
ENSG00000033867	SLC4A7	protein_coding	3	27372721	27484420	-1	0.364192	0.203366	-0.0521251	0.885848	0.852771	0.0193817	1.14795	1.48605e-06	-0.102703	0.916488	-0.355365	0.248804
ENSG00000034053	APBA2	protein_coding	15	28884483	29118315	1	-3.00029	0.0325245	-2.5089	0.0635732	-0.796043	0.884167	-0.665951	0.754505	-0.196021	0.980777	0.338545	0.88578
ENSG00000034152	MAP2K3	protein_coding	17	21284672	21315232	1	0.604675	0.119834	0.51222	0.175812	0.169018	0.917686	-0.0489531	0.953024	0.923688	0.0424261	0.93284	0.0158373
ENSG00000034239	EFCAB1	protein_coding	8	48710789	48735311	-1	2.22282	0.151693	1.58276	0.311858	0		0	1	0.48225	0.971242	0.78426	0.846701
ENSG00000034510	TMSB10	protein_coding	2	84905656	84906671	1	0.234442	0.633458	-0.138037	0.783796	-0.080693	0.976926	-0.268753	0.634454	-0.206841	0.860246	-0.141997	0.825515
ENSG00000034533	ASTE1	protein_coding	3	131013875	131027649	-1	-0.367624	0.313413	0.130688	0.736881	-0.198938	0.862259	-0.568515	0.0949224	-0.229684	0.730045	-0.286977	0.46601
ENSG00000034677	RNF19A	protein_coding	8	100257060	100336218	-1	0.665316	0.0518781	0.652447	0.0467742	0.628162	0.298076	0.707794	0.0445628	0.0931781	0.94807	-0.199642	0.691064
ENSG00000034693	PEX3	protein_coding	6	143450805	143490616	1	0.318094	0.524673	-0.152281	0.775697	0.221144	0.895905	-0.298663	0.608805	-0.173007	0.911986	-0.345688	0.552174
ENSG00000034713	GABARAPL2	protein_coding	16	75566375	75577881	1	0.412968	0.0630728	0.402604	0.0579242	-0.104755	0.902958	0.0187395	0.976452	0.00347239	1	-0.0133611	0.978406
ENSG00000035115	SH3YL1	protein_coding	2	217730	266398	-1	-0.517513	0.177599	-0.390559	0.303692	0.295694	0.794624	0.586782	0.141802	-0.367982	0.590373	-0.240077	0.642435
ENSG00000035141	FAM136A	protein_coding	2	70295975	70302090	-1	-0.187373	0.34383	-0.273607	0.121191	-0.33375	0.203585	-0.574088	0.000133619	-0.387478	0.0615378	-0.578911	0.000456248
ENSG00000035403	VCL	protein_coding	10	73995193	74121363	1	0.196503	0.390652	-0.299471	0.14022	-0.215698	0.664904	-0.628711	0.00101289	-0.081246	0.91378	-0.147724	0.598952
ENSG00000035499	DEPDC1B	protein_coding	5	60596912	60700190	-1	0.733562	0.00754554	-0.56481	0.0437759	-0.495809	0.270358	-0.915673	0.00020055	-0.152992	0.825034	-0.516053	0.0691121
ENSG00000035664	DAPK2	protein_coding	15	63907036	64072033	-1	-2.52614		-2.2932		0.214094		0.685102		0.156192		0.717819
ENSG00000035681	NSMAF	protein_coding	8	58583508	58659853	-1	0.0950552	0.807615	0.00541482	0.993927	-0.034604	0.992159	-0.316089	0.363281	-0.440004	0.309383	-0.666273	0.0281598
ENSG00000035687	ADSS2	protein_coding	1	244408494	244451909	-1	0.243337	0.562727	-0.17618	0.674573	-0.357572	0.6874	-0.669655	0.0682962	-0.55502	0.280352	-1.08438	0.00169669
ENSG00000035862	TIMP2	protein_coding	17	78852977	78925387	-1	1.46383	1.00103e-08	1.72244	1.34895e-12	0.148441	0.895905	0.335038	0.309071	0.868261	0.00594432	1.30465	5.42341e-07
ENSG00000035928	RFC1	protein_coding	4	39287456	39366375	-1	0.656076	0.00591652	0.157159	0.570243	0.154757	0.860038	-0.0911813	0.80863	0.17503	0.757308	-0.153932	0.656227
ENSG00000036054	TBC1D23	protein_coding	3	100260992	100325251	1	0.63889	0.064133	0.673023	0.040573	0.415129	0.584774	0.132327	0.805374	0.372576	0.536382	0.31762	0.468553
ENSG00000036257	CUL3	protein_coding	2	224470150	224585397	-1	0.090232	0.700293	-0.0445236	0.854884	-0.276496	0.434653	-0.442766	0.0125953	-0.320511	0.193488	-0.799278	1.94395e-06
ENSG00000036530	CYP46A1	protein_coding	14	99684298	99727301	1	-3.25652		-2.91805		-0.264422		0.073887		-0.117411		0.651582
ENSG00000036549	ZZZ3	protein_coding	1	77562416	77683419	-1	-0.172508	0.307265	-0.0680579	0.713238	0.0554367	0.942243	-0.133915	0.513173	-0.295195	0.147985	-0.378334	0.017166
ENSG00000036565	SLC18A1	protein_coding	8	20144855	20183206	-1	-1.12059	0.369223	-0.325192	0.809225	-0.271954		0.865273	0.548032	-0.0744553	0.995876	-1.1546	0.493209
ENSG00000036672	USP2	protein_coding	11	119355215	119381711	-1	0.306167	0.601242	0.496566	0.328151	0.7465	0.405274	0.901626	0.0657911	0.553161	0.503863	0.834572	0.11203
ENSG00000036828	CASR	protein_coding	3	122183668	122291629	1	-0.0693528	0.920788	0.294019	0.588017	0.559747	0.605835	0.561397	0.314358	0.0167619	1	0.367719	0.565545
ENSG00000037042	TUBG2	protein_coding	17	42659284	42667006	1	0.397544	0.290285	0.445789	0.200046	0.630252	0.268964	0.800859	0.0144229	0.533768	0.302109	0.673432	0.0725282
ENSG00000037241	RPL26L1	protein_coding	5	172958729	172969771	1	-0.42565	0.183492	-0.557095	0.0575307	-0.156705	0.886368	-0.481062	0.102922	0.294442	0.585716	-0.166892	0.702706
ENSG00000037280	FLT4	protein_coding	5	180601506	180649624	-1	-2.44052	0.0120992	-2.10726	0.0224331	0.649792	0.85115	0.587165	0.680649	0.392316	0.91264	0.566618	0.693008
ENSG00000037474	NSUN2	protein_coding	5	6599239	6633291	-1	0.254929	0.502152	0.0256978	0.956422	-0.160829	0.902958	-0.592243	0.0831695	-0.104844	0.936999	-0.560179	0.118428
ENSG00000037637	FBXO42	protein_coding	1	16246840	16352480	-1	-0.815928	0.0279378	-0.691622	0.0548247	-0.054079	0.989029	-0.121755	0.837564	-0.165796	0.891815	-0.00762537	0.999708
ENSG00000037749	MFAP3	protein_coding	5	154038959	154220478	1	-0.473021	0.00570557	-0.207245	0.228649	0.160557	0.699088	0.0807104	0.750995	0.0749738	0.892001	0.0493286	0.857668
ENSG00000037757	MRI1	protein_coding	19	13764522	13774282	1	-2.15418		-2.25544		-0.767883		-0.832618		-0.206899		0.177992
ENSG00000037897	METTL1	protein_coding	12	57768471	57772119	-1	-0.41802	0.17283	-0.64436	0.0210615	-0.103919	0.945579	-0.628618	0.052601	-0.203625	0.753049	-0.294002	0.400873
ENSG00000037965	HOXC8	protein_coding	12	54008985	54012769	1	-0.24947	0.649003	-0.637925	0.162641	0.297286	0.760281	0.158704	0.768241	-0.272855	0.651248	-0.284055	0.473246
ENSG00000038002	AGA	protein_coding	4	177430774	177442437	-1	0.191303	0.634271	0.0529198	0.907517	0.0584813	0.984615	0.0297391	0.978236	0.124295	0.917357	-0.107602	0.836617
ENSG00000038210	PI4K2B	protein_coding	4	25160663	25279204	1	-1.16838	0.00946088	-1.2509	0.00365388	-0.356403	0.801082	-0.638528	0.211197	-0.201266	0.900252	-0.798982	0.131505
ENSG00000038219	BOD1L1	protein_coding	4	13568738	13627725	-1	0.199334	0.157983	0.357045	0.00477235	0.176591	0.53504	0.195894	0.187334	0.169684	0.44045	-0.0463699	0.831821
ENSG00000038274	MAT2B	protein_coding	5	163503114	163519558	1	-0.016631	0.972861	0.121237	0.738029	-0.149615	0.900083	-0.138924	0.75948	-0.216151	0.753727	-0.445219	0.187127
ENSG00000038358	EDC4	protein_coding	16	67873052	67884499	1	0.153075	0.509673	0.165168	0.447255	-0.1882	0.713844	-0.212692	0.368784	0.198389	0.59634	-0.0422287	0.901088
ENSG00000038382	TRIO	protein_coding	5	14143342	14532128	1	0.44479	0.199619	0.36191	0.287893	0.0561473	0.984341	-0.194747	0.682737	-0.0507185	0.976847	0.0340066	0.957775
ENSG00000038427	VCAN	protein_coding	5	83471618	83582303	1	-0.00576835	1	0.169457	0.83923	1.03468	0.396491	1.57323	0.0122865	1.16353	0.327394	1.60947	0.051952
ENSG00000038532	CLEC16A	protein_coding	16	10944564	11182186	1	0.427752	0.040841	0.384362	0.056973	0.191595	0.748714	0.326341	0.167924	0.177631	0.69093	0.287541	0.248106
ENSG00000038945	MSR1	protein_coding	8	16107878	16567490	-1	-1.07426	0.156289	0.590713	0.418795	0.139519	0.999401	0.80898	0.806147	0	1	2.98587	0.140597
ENSG00000039068	CDH1	protein_coding	16	68737292	68835537	1	0.798952	0.119736	0.376407	0.495102	0.220885	0.940534	0.523921	0.500531	-0.854318	0.225753	-0.848084	0.128792
ENSG00000039123	MTREX	protein_coding	5	55307989	55425579	1	-0.725698	0.0236553	-0.901992	0.00302424	-0.229971	0.834767	-0.532663	0.122668	-0.409712	0.432985	-0.640355	0.0621972
ENSG00000039139	DNAH5	protein_coding	5	13690328	14011818	-1	0.501467	0.180248	-0.0356142	0.943795	0.12884	0.94452	0.756035	0.0432074	-0.39479	0.467362	-0.271899	0.530935
ENSG00000039319	ZFYVE16	protein_coding	5	80408013	80483379	1	-1.78208		-1.71324		0.198717		0.182709		0.0639625		-0.024694
ENSG00000039523	RIPOR1	protein_coding	16	67518418	67546788	1	0.781963	0.0203432	0.576484	0.0830394	0.132065	0.937761	0.102001	0.853694	0.778406	0.0651709	0.761853	0.0333404
ENSG00000039560	RAI14	protein_coding	5	34656328	34832612	1	0.555013	0.239034	0.43767	0.346453	0.222068	0.901413	0.183657	0.793109	0.122051	0.948161	0.2758	0.66841
ENSG00000039600	SOX30	protein_coding	5	157625679	157671480	-1	0.424975	0.88353	1.3755	0.519395	3.8017		3.4508		2.06872	0.592785	2.67121	0.26667
ENSG00000039650	PNKP	protein_coding	19	49859882	49878351	-1	-0.53331	0.0459823	-0.420931	0.107575	-0.40281	0.463714	-0.210521	0.569517	-0.687198	0.0393845	-0.33259	0.32162
ENSG00000040199	PHLPP2	protein_coding	16	71637835	71724701	-1	0.0651725	0.862555	0.207478	0.489753	0.432515	0.338183	0.484091	0.0611593	-0.169237	0.786535	-0.216444	0.525028
ENSG00000040275	SPDL1	protein_coding	5	169583636	169604778	1	-0.0258541	0.953512	-1.04739	5.35781e-05	-0.100968	0.938998	-0.716156	0.00593235	0.066116	0.955681	-0.741111	0.00474796
ENSG00000040341	STAU2	protein_coding	8	73420369	73747708	-1	0.547107	0.00649322	0.0881934	0.724165	0.102179	0.902958	0.112903	0.719981	-0.218819	0.533438	-0.333577	0.130343
ENSG00000040487	SLC66A1	protein_coding	1	19312326	19329300	1	-1.20466	0.025233	-1.21328	0.0188561	0.103797	0.978911	0.0932665	0.926823	0.513486	0.622029	0.586182	0.382815
ENSG00000040531	CTNS	protein_coding	17	3636459	3663103	1	-1.2073	0.00053129	-0.0530604	0.908647	-0.153014	0.909445	-0.190018	0.691801	0.357734	0.523174	0.504802	0.159474
ENSG00000040608	RTN4R	protein_coding	22	20241415	20283246	-1	0.118688	0.839652	0.00865119	0.992973	0.310239	0.836442	0.660821	0.171064	-0.0967808	0.966009	0.744823	0.125469
ENSG00000040633	PHF23	protein_coding	17	7235029	7239722	-1	0.183964	0.467475	-0.00298266	0.996951	-0.125445	0.877522	-0.20904	0.426025	-0.346302	0.237972	-0.399439	0.0753791
ENSG00000040933	INPP4A	protein_coding	2	98444854	98594392	1	0.243605	0.148247	0.270315	0.0831925	0.113409	0.783646	0.249685	0.0841561	-0.0247629	0.974286	-0.248402	0.128043
ENSG00000041353	RAB27B	protein_coding	18	54717860	54895516	1	0.155814	0.731643	0.940693	0.00471695	0.109937	0.949274	0.0545661	0.933008	0.390643	0.582382	0.633418	0.133648
ENSG00000041357	PSMA4	protein_coding	15	78540405	78552417	1	0.131976	0.605004	-0.0997866	0.692899	-0.309815	0.466471	-0.694089	0.000489724	-0.490768	0.0519311	-1.07634	1.31285e-08
ENSG00000041515	MYO16	protein_coding	13	108596152	109208005	1	0.626769	0.636195	0.710903	0.560439	-0.240531		0.993758	0.618347	1.41144	0.763895	1.73185	0.50494
ENSG00000041802	LSG1	protein_coding	3	194640791	194672463	-1	-0.453723	0.0556378	-0.481323	0.0327473	0.00832636	1	-0.432599	0.0710686	0.205473	0.651033	-0.00380169	1
ENSG00000041880	PARP3	protein_coding	3	51942345	51948867	1	0.818678	0.014745	0.339425	0.349602	0.277851	0.767191	0.452452	0.216286	0.699154	0.127217	0.73944	0.047615
ENSG00000041982	TNC	protein_coding	9	115019575	115118257	-1	-1.42083	0.26996	-3.79383	0.017144	0.0433412	1	-0.712632	0.762766	0.575276	0.811599	0.609752	0.650039
ENSG00000041988	THAP3	protein_coding	1	6624868	6635586	1	0.226801	0.498606	0.592739	0.0264589	0.120299	0.90595	0.158585	0.663559	0.231745	0.622029	0.189495	0.574954
ENSG00000042062	RIPOR3	protein_coding	20	50586108	50691542	-1	-2.5243	0.0108958	-2.2009	0.021977	-0.0431475	1	0.433643	0.789578	-0.696077	0.771405	-0.619465	0.667201
ENSG00000042088	TDP1	protein_coding	14	89954939	90044764	1	0.159218	0.613337	-0.359247	0.174753	-0.175565	0.847324	-0.168946	0.648276	-0.252334	0.612063	-0.500171	0.0778317
ENSG00000042286	AIFM2	protein_coding	10	70098223	70132934	-1	-0.452005	0.0720812	-0.0816476	0.787583	-0.180048	0.808787	-0.213854	0.480342	0.421866	0.158096	0.226322	0.430461
ENSG00000042304	C2orf83	transcribed_unprocessed_pseudogene	2	227610090	227648606	-1	-2.47729	0.0240078	-2.96949	0.00473149	0.516919	0.915136	0.615366	0.719011	-0.547389	0.871985	0.32769	0.856409
ENSG00000042317	SPATA7	protein_coding	14	88384924	88470350	1	0.293492	0.461894	0.655146	0.0438868	0.329103	0.674822	0.545694	0.106991	-0.161065	0.905516	-0.0742202	0.914661
ENSG00000042429	MED17	protein_coding	11	93784227	93814963	1	-1.20866	0.0094636	-1.13773	0.0112199	-0.142945	0.951547	-0.281017	0.682745	0.0982591	0.968393	0.191372	0.797681
ENSG00000042445	RETSAT	protein_coding	2	85341955	85354531	-1	0.628585	0.0769356	0.464578	0.18852	-0.339026	0.713844	-0.371964	0.385901	0.378489	0.55593	0.310525	0.504742
ENSG00000042493	CAPG	protein_coding	2	85394753	85418432	-1	0.585771	0.190854	0.147067	0.781069	-0.154015	0.942073	-0.0861129	0.910581	0.389052	0.641582	0.489123	0.344269
ENSG00000042753	AP2S1	protein_coding	19	46838136	46850846	-1	0.143769	0.671982	-0.475282	0.0745625	-0.692341	0.0879735	-0.901326	0.000410151	0.0959634	0.931001	0.055816	0.908067
ENSG00000042832	TG	protein_coding	8	132866958	133134903	1	0.112964	0.945656	1.82159	0.0760298	1.50693	0.561228	1.40201	0.332152	2.53929	0.151727	3.67624	0.00499319
ENSG00000042980	ADAM28	protein_coding	8	24294069	24359014	1	-0.230459	0.884612	0.391381	0.780991	2.79336	0.163717	3.50846	0.00463964	-2.18921	0.414736	-1.80354	0.376194
ENSG00000043039	BARX2	protein_coding	11	129375848	129452279	1	-0.221189	0.419987	-1.1071	6.08911e-07	-0.493533	0.178179	-0.889481	2.89196e-05	0.798222	0.0413472	0.937722	0.00386233
ENSG00000043093	DCUN1D1	protein_coding	3	182938074	182985953	-1	0.298478	0.292167	0.226342	0.422248	0.0860131	0.947363	-0.170005	0.637103	-0.0768577	0.943735	-0.255204	0.432919
ENSG00000043143	JADE2	protein_coding	5	134524312	134583230	1	0.495154	0.0518781	0.461731	0.0596493	-0.497725	0.239703	-0.60144	0.014858	0.0122649	0.998819	-0.158821	0.661493
ENSG00000043355	ZIC2	protein_coding	13	99981784	99986765	1	-0.0170723	0.979127	-0.248351	0.569862	-0.0967003	0.965508	-0.33691	0.518066	-0.263992	0.769995	-0.290147	0.572524
ENSG00000043514	TRIT1	protein_coding	1	39838110	39883511	-1	0.17101	0.718996	0.366117	0.354907	-0.0824114	0.970965	-0.556205	0.183317	0.0773633	0.967452	-0.130854	0.825515
ENSG00000043591	ADRB1	protein_coding	10	114043866	114046904	1	1.26707	0.00464468	0.643132	0.170064	0.345402	0.852979	0.910023	0.0932907	0.227072	0.776228	0.213904	0.652202
ENSG00000044090	CUL7	protein_coding	6	43037617	43053943	-1	-0.733764	0.00136998	-0.237882	0.319162	0.229433	0.654783	0.652589	0.00106352	-0.0318073	0.97809	-0.0708073	0.833473
ENSG00000044115	CTNNA1	protein_coding	5	138610967	138935034	1	0.401224	0.289041	0.146242	0.730258	-0.304525	0.759033	-0.430492	0.287025	0.0162986	0.999574	-0.139589	0.79867
ENSG00000044446	PHKA2	protein_coding	X	18892298	18984114	-1	-0.231767	0.365434	-0.454422	0.0405422	-0.198803	0.745271	0.0298045	0.950022	-0.420303	0.191453	-0.481962	0.0580509
ENSG00000044459	CNTLN	protein_coding	9	17134982	17503923	1	-1.02817	0.102718	-1.3053	0.0267773	-0.066375	0.994299	0.0442893	0.982313	-0.868998	0.52427	0.522939	0.604169
ENSG00000044524	EPHA3	protein_coding	3	89107621	89482134	1	-1.95424	0.139265	-0.937042	0.476572	2.29361		2.40418	0.307494	-1.41802	0.55593	-0.628168	0.748393
ENSG00000044574	HSPA5	protein_coding	9	125234853	125241382	-1	0.38015	0.340089	0.682709	0.0504413	-0.106382	0.953864	0.0356175	0.970067	-0.236614	0.79124	-0.116017	0.840179
ENSG00000046604	DSG2	protein_coding	18	31498177	31549008	1	0.146989	0.440245	0.00664899	0.980697	0.394486	0.153806	0.550084	0.000915019	0.233567	0.414487	0.430354	0.0183927
ENSG00000046647	GEMIN8	protein_coding	X	14006726	14029893	-1	-0.947526	0.0245613	-0.684019	0.0815383	-0.567879	0.295625	-0.484004	0.155255	-0.989876	0.00895967	-0.546934	0.140563
ENSG00000046651	OFD1	protein_coding	X	13734743	13777955	1	0.617376	0.0092174	0.633462	0.00518647	0.265623	0.617815	0.321538	0.214242	-0.163617	0.774172	-0.278226	0.338702
ENSG00000046653	GPM6B	protein_coding	X	13770939	13938638	-1	-2.3217	0.047298	-2.93499	0.0102636	0.465404	0.918251	0.00349238	1	-0.881423	0.789509	0.400887	0.84106
ENSG00000046774	MAGEC2	protein_coding	X	142202342	142205290	-1	1.35332	0.186179	1.92662	0.0370064	0	1	0	1	-1.44134	0.804873	-0.177535	0.969714
ENSG00000046889	PREX2	protein_coding	8	67952046	68237032	1	-2.68952	0.00430531	-1.68314	0.0514233	1.05054	0.636613	0.994535	0.39872	0.0758733	0.993335	0.781867	0.539726
ENSG00000047056	WDR37	protein_coding	10	1049538	1132384	1	0.397451	0.616982	0.355806	0.644122	0.167012	0.961855	-0.498993	0.575946	-0.026984	1	-0.100051	0.934587
ENSG00000047188	YTHDC2	protein_coding	5	113513694	113595285	1	-0.157813	0.478387	-0.456501	0.0130202	-0.126386	0.850256	-0.132449	0.612297	-0.438601	0.0620961	-0.702456	0.000146776
ENSG00000047230	CTPS2	protein_coding	X	16587999	16712936	-1	-0.259162	0.255652	-0.149104	0.519395	-0.296743	0.338351	-0.128029	0.584107	-0.0789651	0.935605	0.33386	0.221316
ENSG00000047249	ATP6V1H	protein_coding	8	53715543	53843558	-1	0.432707	0.0965992	0.311368	0.230427	0.0298254	0.992159	-0.0671652	0.875121	0.258592	0.586636	0.260023	0.418012
ENSG00000047315	POLR2B	protein_coding	4	56977722	57031158	1	0.551918	0.107862	0.212282	0.579177	-0.143564	0.922444	-0.401556	0.305234	-0.197326	0.820784	-0.424545	0.285059
ENSG00000047346	FAM214A	protein_coding	15	52581317	52709817	-1	0.803355	3.96661e-05	0.943696	1.71864e-07	0.333052	0.425828	0.150601	0.624633	0.694327	0.00252222	0.476849	0.0350897
ENSG00000047365	ARAP2	protein_coding	4	35948221	36244514	-1	0.871967	0.239281	1.27708	0.0556097	0.224344	0.985453	-0.485622	0.846904	0.27421	0.916488	0.301912	0.781511
ENSG00000047410	TPR	protein_coding	1	186311652	186375693	-1	0.12608	0.506474	-0.27364	0.0866173	0.00951371	0.999543	-0.165579	0.406255	-0.367945	0.0651475	-0.673852	8.01911e-06
ENSG00000047457	CP	protein_coding	3	149162410	149221829	-1	1.4331	0.0202138	3.45156	7.45802e-11	-1.1872	0.351556	-1.14504	0.129441	-0.327842	0.840586	0.778581	0.262933
ENSG00000047578	KATNIP	protein_coding	16	27550133	27780344	1	0.283467	0.477865	0.473713	0.171172	0.0574414	0.985811	0.413951	0.317416	-0.0604254	0.974014	0.289231	0.532326
ENSG00000047579	DTNBP1	protein_coding	6	15522807	15663058	-1	-0.252207	0.495093	-0.106846	0.782768	-0.254258	0.742352	-0.239353	0.523649	-0.326819	0.421466	-0.470954	0.0889099
ENSG00000047597	XK	protein_coding	X	37685791	37732130	1	1.057	0.0460615	1.01726	0.0449825	1.75597	0.681741	1.78593	0.435907	-0.594466	0.502218	-0.410357	0.555889
ENSG00000047621	C12orf4	protein_coding	12	4487735	4538508	-1	-0.311981	0.112191	-0.10907	0.61689	0.0413869	0.968417	-0.168738	0.450528	0.0428521	0.964188	0.0630859	0.837839
ENSG00000047634	SCML1	protein_coding	X	17737449	17754988	1	-0.273104	0.553103	-0.170132	0.714773	-0.751926	0.807538	-3.29725	0.0520157	0.433895	0.522819	0.0792553	0.906933
ENSG00000047644	WWC3	protein_coding	X	10015254	10144474	1	0.58717	0.17468	0.453601	0.290463	0.457028	0.636998	0.703501	0.10525	-0.2638	0.796435	-0.169167	0.793914
ENSG00000047849	MAP4	protein_coding	3	47850690	48089272	-1	0.193623	0.487533	-0.177772	0.506951	-0.235171	0.704575	-0.43146	0.0858278	0.122538	0.861415	-0.102085	0.785397
ENSG00000047932	GOPC	protein_coding	6	117560269	117602542	-1	-0.129006	0.616372	-0.0351689	0.904127	0.0814704	0.935153	-0.103347	0.743977	-0.0825779	0.909518	-0.365937	0.0986711
ENSG00000048028	USP28	protein_coding	11	113797874	113875570	-1	0.210637	0.401835	0.0432535	0.885391	0.134268	0.875651	0.0703731	0.843474	-0.446535	0.120241	-0.460025	0.0509252
ENSG00000048052	HDAC9	protein_coding	7	18086949	19002416	1	0.529117	0.17617	0.474048	0.207729	0.714015	0.248404	0.720284	0.0559131	1.12525	0.00763563	1.441	5.04698e-05
ENSG00000048140	TSPAN17	protein_coding	5	176647387	176659054	1	0.119508	0.461527	-0.125801	0.41365	-0.175378	0.501954	-0.144774	0.341537	0.166979	0.433839	0.0394948	0.853289
ENSG00000048162	NOP16	protein_coding	5	176383946	176388927	-1	-0.329218	0.229472	-0.50516	0.0404683	-0.673997	0.0551491	-1.07997	1.31278e-06	-0.14557	0.820287	-0.515192	0.0500922
ENSG00000048342	CC2D2A	protein_coding	4	15469865	15601552	1	-3.15155		-3.14049		-0.260149		-0.173204		-0.108342		0.338222
ENSG00000048392	RRM2B	protein_coding	8	102204502	102238961	-1	0.163949	0.58377	0.352284	0.152574	0.17582	0.812688	0.065009	0.86646	-0.0611823	0.947816	-0.236264	0.398301
ENSG00000048405	ZNF800	protein_coding	7	127346790	127431924	-1	0.175639	0.702858	0.405321	0.285011	0.502958	0.502026	0.255352	0.612799	0.398821	0.547965	0.297989	0.547845
ENSG00000048471	SNX29	protein_coding	16	11976734	12574287	1	-1.54919	0.000541464	-1.50464	0.000412235	-0.0592878	0.99047	0.18839	0.796759	0.236795	0.861415	0.424653	0.481463
ENSG00000048544	MRPS10	protein_coding	6	42206807	42217861	-1	0.067134	0.805408	-0.137351	0.559535	-0.307713	0.424704	-0.492019	0.011621	0.0369879	0.972356	0.013204	0.975063
ENSG00000048649	RSF1	protein_coding	11	77660009	77820869	-1	0.445497	0.000217723	0.311802	0.00808029	0.367163	0.0340503	0.315999	0.00789623	-0.0285962	0.960314	-0.300763	0.0153516
ENSG00000048707	VPS13D	protein_coding	1	12230030	12512047	1	0.25212	0.557755	0.29213	0.462172	-0.0882122	0.966613	-0.0988515	0.87063	-0.365756	0.592514	-0.314571	0.511121
ENSG00000048828	FAM120A	protein_coding	9	93451685	93566112	1	0.341931	0.435055	0.083327	0.870792	-0.375205	0.709414	-0.836071	0.0306282	-0.123105	0.938045	-0.393695	0.418408
ENSG00000048991	R3HDM1	protein_coding	2	135531455	135725270	1	-1.09574	0.0264089	-1.52616	0.00102244	0.0320025	0.999401	-0.298131	0.678185	-0.0670844	0.980777	-0.28822	0.691776
ENSG00000049089	COL9A2	protein_coding	1	40300489	40317813	-1	1.99159	8.67501e-06	2.84932	1.32656e-12	1.80461	0.202056	3.19507	7.70311e-05	0.546337	0.560707	0.610981	0.332513
ENSG00000049130	KITLG	protein_coding	12	88492793	88580851	-1	0.572635	0.449932	0.504897	0.492387	-0.936558	0.77354	-0.112827	0.965237	0.330595	0.866988	0.526714	0.563331
ENSG00000049167	ERCC8	protein_coding	5	60866454	60945073	-1	-0.941112	0.0285794	-0.895965	0.0296492	-0.217977	0.900083	-0.543396	0.278646	0.00485941	1	0.0301308	0.973701
ENSG00000049192	ADAMTS6	protein_coding	5	65148738	65481920	-1	-0.0920858	0.945656	-0.0183319	0.992197	1.20627	0.870041	3.18286	0.0955953	1.04218	0.698642	1.12546	0.504425
ENSG00000049239	H6PD	protein_coding	1	9234774	9271337	1	-0.101954	0.773172	-0.0366526	0.923819	0.29211	0.654585	0.79138	0.00198523	-0.109253	0.914332	0.0755848	0.865824
ENSG00000049245	VAMP3	protein_coding	1	7771296	7781432	1	0.3939	0.208893	0.108652	0.76652	-0.0674385	0.969391	-0.323008	0.365696	-0.0216612	0.994153	-0.308197	0.404142
ENSG00000049246	PER3	protein_coding	1	7784291	7845177	1	0.559898	0.310136	0.0222464	0.977975	-0.226304	0.918277	-0.210086	0.795049	-0.487424	0.619328	-0.607179	0.325063
ENSG00000049249	TNFRSF9	protein_coding	1	7915871	7943165	-1	-1.67274		-1.40741		2.03727		2.66076		0.866792		1.47301
ENSG00000049283	EPN3	protein_coding	17	50532682	50543750	1	0.208755	0.819419	0.105015	0.91285	3.59983	0.174596	0.885062	0.801889	0.19292	0.96541	-0.0295831	0.992542
ENSG00000049323	LTBP1	protein_coding	2	32946953	33399509	1	0.623535	0.159101	0.12709	0.814629	1.15906	0.0954525	1.38254	0.00185294	0.438764	0.576781	0.735934	0.11383
ENSG00000049449	RCN1	protein_coding	11	32091074	32105722	1	0.38992	0.157051	0.644939	0.00970589	0.000265072	1	-0.0203454	0.980859	0.0483849	0.972356	-0.118011	0.771115
ENSG00000049540	ELN	protein_coding	7	74027789	74069907	1	-1.28817	0.35418	-0.955642	0.480194	1.03531		0.326749	0.921701	1.65491	0.64558	2.22392	0.301294
ENSG00000049541	RFC2	protein_coding	7	74231499	74254458	-1	-1.15863	0.00909663	-1.83581	7.1968e-06	-0.339493	0.817494	-0.829252	0.0776422	-0.0513971	0.985042	-0.344707	0.576133
ENSG00000049618	ARID1B	protein_coding	6	156776020	157210779	1	-0.133014	0.483669	-0.237564	0.145912	0.439538	0.423326	0.461614	0.148973	-0.175269	0.552893	-0.30406	0.0850854
ENSG00000049656	CLPTM1L	protein_coding	5	1317752	1345099	-1	0.241772	0.597115	0.27478	0.517662	-0.180722	0.908894	-0.382183	0.419202	-0.00599812	1	-0.078366	0.904745
ENSG00000049759	NEDD4L	protein_coding	18	58044226	58401540	1	0.887975	0.000215049	0.494143	0.038387	0.132339	0.896755	0.100068	0.804426	1.18101	1.39291e-06	1.22404	1.2247e-07
ENSG00000049768	FOXP3	protein_coding	X	49250438	49270477	-1	0	1	0.628387	0.838008	0.179718		0.89073	0.649367	0.315511	0.951089	0.27883	0.888167
ENSG00000049769	PPP1R3F	protein_coding	X	49269793	49301461	1	-0.946832	0.112729	-0.193552	0.776141	0.281174	0.877962	0.334414	0.611355	-0.0291084	0.996789	0.302018	0.664732
ENSG00000049860	HEXB	protein_coding	5	74640023	74722647	1	0.542037	0.0136194	0.437696	0.0410513	0.432172	0.238576	0.34284	0.148081	0.255256	0.494988	0.389375	0.102147
ENSG00000049883	PTCD2	protein_coding	5	72320367	72368395	1	-0.808348	0.0121929	-0.710455	0.0221242	0.242429	0.806093	0.213416	0.624633	-0.280418	0.664606	-0.072408	0.892717
ENSG00000050130	JKAMP	protein_coding	14	59484443	59505410	1	-1.77748		-1.79142		0.0790011		0.186685		-0.000597464		0.354568
ENSG00000050165	DKK3	protein_coding	11	11956207	12009769	-1	0.00768146	1	-3.20868	0.00221332	-1.26638	0.703834	0.00885614	1	0.0534032	0.998085	0.367117	0.818468
ENSG00000050327	ARHGEF5	protein_coding	7	144355288	144380632	1	0.222965	0.770077	0.223613	0.758102	-3.48593	0.294694	-2.27862	0.279801	0.9762	0.240866	0.730774	0.299529
ENSG00000050344	NFE2L3	protein_coding	7	26152198	26187137	1	-0.238405	0.449315	0.502147	0.0578797	0.817068	0.0365936	1.00094	7.59175e-05	0.382483	0.361769	0.999756	9.33379e-05
ENSG00000050393	MCUR1	protein_coding	6	13786557	13814568	-1	-2.48351		-2.69141		0.0488518		-0.0779374		-0.0680494		-0.138348
ENSG00000050405	LIMA1	protein_coding	12	50175788	50283520	-1	0.529301	0.269709	0.317521	0.521617	-0.165864	0.940437	-0.782847	0.0939873	0.313681	0.766958	0.268083	0.677049
ENSG00000050426	LETMD1	protein_coding	12	51047962	51060424	1	-0.547904	0.311288	-0.819423	0.0908583	0.239142	0.90595	0.507683	0.406127	0.197406	0.914332	0.359029	0.601063
ENSG00000050438	SLC4A8	protein_coding	12	51391317	51515763	1	-3.12762		-2.90396		0.0600054		0.325563		-0.436405		-0.166601
ENSG00000050555	LAMC3	protein_coding	9	131009174	131094473	1	-2.86489		-3.33245		1.02102		1.26325		0.0104572		-0.312909
ENSG00000050730	TNIP3	protein_coding	4	121131408	121227466	-1	0.361996	0.868381	1.47838	0.373816	-1.28404		1.29559	0.716409	1.13111	0.850401	1.84675	0.500776
ENSG00000050748	MAPK9	protein_coding	5	180233143	180292099	-1	-1.95349		-1.85282		-0.225503		-0.379397		-0.473486		-0.450432
ENSG00000050820	BCAR1	protein_coding	16	75228181	75268053	-1	0.552006	0.465213	0.41033	0.587247	0.342671	0.90127	0.496229	0.593947	-0.750669	0.534481	-0.61153	0.492328
ENSG00000051009	FHIP1B	protein_coding	11	6211345	6234711	-1	-0.424269	0.028625	-0.201217	0.312892	-0.0168463	0.998076	0.0955325	0.725173	0.209333	0.468786	0.33653	0.0704867
ENSG00000051108	HERPUD1	protein_coding	16	56932142	56944864	1	0.135472	0.226125	0.762843	1.9944e-19	0.214862	0.185151	0.172174	0.118536	0.661618	7.62534e-08	1.01998	2.38723e-20
ENSG00000051128	HOMER3	protein_coding	19	18929201	18941261	-1	-0.61699	0.00276734	-0.613344	0.00167732	-0.133519	0.838656	-0.112289	0.686655	0.0822487	0.905886	-0.19271	0.456938
ENSG00000051180	RAD51	protein_coding	15	40694774	40732340	1	0.597324	0.175088	-0.33856	0.464592	-0.266961	0.868207	-0.579107	0.236898	-0.126355	0.943735	-0.429184	0.420724
ENSG00000051341	POLQ	protein_coding	3	121431431	121545988	-1	0.0955722	0.664509	-0.308866	0.0760298	0.0537809	0.950789	-0.150089	0.519523	-0.319422	0.181609	-0.800561	1.36195e-06
ENSG00000051382	PIK3CB	protein_coding	3	138652698	138834928	-1	0.522015	0.112156	0.466911	0.141339	-0.256556	0.792655	-0.229848	0.598207	-0.506636	0.264295	-0.649228	0.0526283
ENSG00000051523	CYBA	protein_coding	16	88643275	88651083	-1	0.731906	0.0661582	0.459734	0.257604	-0.118209	0.952509	0.0881664	0.898751	0.421572	0.562133	0.437587	0.373685
ENSG00000051596	THOC3	protein_coding	5	175917873	176034680	-1	0.102087	0.767091	-0.286185	0.305394	-0.309072	0.596641	-0.627814	0.0128214	-0.158596	0.816995	-0.349226	0.267028
ENSG00000051620	HEBP2	protein_coding	6	138403531	138422197	1	-0.481482	0.153339	-0.395943	0.228438	0.00994451	1	0.0756778	0.894789	0.251715	0.7285	-0.120858	0.818338
ENSG00000051825	MPHOSPH9	protein_coding	12	123152320	123244014	-1	-0.675895	0.00661292	-1.07678	2.41532e-06	0.152815	0.869258	0.113086	0.76684	-0.311611	0.429357	-0.5968	0.0167496
ENSG00000052126	PLEKHA5	protein_coding	12	19129733	19376400	1	-0.0308745	0.921582	0.131449	0.58915	0.464139	0.239071	0.675621	0.00261029	0.0412605	0.973426	0.296948	0.275006
ENSG00000052344	PRSS8	protein_coding	16	31131433	31135727	-1	1.15923	0.256548	1.325	0.162046	0.0703903	0.999401	0.745825	0.639795	-0.767609	0.779436	-0.734168	0.654883
ENSG00000052723	SIKE1	protein_coding	1	114769479	114780685	-1	-0.0257305	0.924963	-0.0237632	0.926403	-0.0489758	0.958854	-0.10811	0.680299	0.0183899	0.988672	0.131782	0.622971
ENSG00000052749	RRP12	protein_coding	10	97356358	97426076	-1	-1.49544	0.000112693	-1.18679	0.00162059	-0.263716	0.855215	-0.546566	0.227339	-0.103754	0.952689	-0.0309427	0.969619
ENSG00000052795	FNIP2	protein_coding	4	158769026	158908050	1	-0.15467	0.741022	0.115577	0.800966	0.3146	0.736742	0.0538706	0.936694	0.382267	0.50972	0.392023	0.333248
ENSG00000052802	MSMO1	protein_coding	4	165327667	165343164	1	-0.101458	0.722208	-1.1385	1.10901e-08	0.0667726	0.956796	0.208027	0.500924	-0.476171	0.105788	-0.744948	0.000916011
ENSG00000052841	TTC17	protein_coding	11	43358920	43494933	1	0.565159	0.161227	0.884001	0.0158616	0.487962	0.563206	0.661995	0.105949	0.0925002	0.958825	0.0393001	0.958692
ENSG00000052850	ALX4	protein_coding	11	44260440	44310139	-1	-4.58811	0.00401224	-3.79093	0.00513562	-0.498379	0.928964	0.0811755	0.98527	-1.14663	0.624729	-0.669645	0.711149
ENSG00000053108	FSTL4	protein_coding	5	133196455	133612541	-1	-0.522469	0.198473	-0.123446	0.796101	-0.0172234	1	0.2338	0.700443	-0.0245716	0.996945	0.0612543	0.935572
ENSG00000053254	FOXN3	protein_coding	14	89124871	89619149	-1	0.560415	0.179461	0.486465	0.22843	-0.145024	0.94121	-0.289659	0.591913	-0.0521578	0.982723	0.604112	0.186988
ENSG00000053371	AKR7A2	protein_coding	1	19303965	19312144	-1	0.144924	0.616396	-0.511114	0.0273012	-0.326594	0.493583	-0.59253	0.00931095	-0.00854946	1	-0.300051	0.286915
ENSG00000053372	MRTO4	protein_coding	1	19251805	19260128	1	-1.10199	0.00236509	-1.5021	6.98895e-06	-0.567429	0.430776	-1.27873	0.000202527	-0.322148	0.664606	-0.618167	0.12861
ENSG00000053501	USE1	protein_coding	19	17215346	17219829	1	-2.57425		-2.53469		-0.0680108		0.0406062		-0.394156		-0.11726
ENSG00000053524	MCF2L2	protein_coding	3	183178041	183428778	-1	-2.37144		-1.94673		0.622172		0.862217		0.174162		0.764372
ENSG00000053702	NRIP2	protein_coding	12	2825348	2835544	-1	-3.07954	0.00986681	-2.21418	0.0508124	0.102205	0.998766	-0.197352	0.934043	0.177206	0.98007	-0.246016	0.912604
ENSG00000053747	LAMA3	protein_coding	18	23689453	23956222	1	0.551301	0.36632	0.418372	0.490759	1.1339	0.248404	1.52282	0.00684544	-0.0426633	0.993335	0.296754	0.724026
ENSG00000053770	AP5M1	protein_coding	14	57268924	57298742	1	0.222922	0.638241	0.220782	0.625123	0.0910413	0.969148	0.0308664	0.980561	0.135953	0.930483	0.0576645	0.935487
ENSG00000053900	ANAPC4	protein_coding	4	25377263	25418498	1	-0.163229	0.62991	-0.138495	0.671519	-0.303158	0.630043	-0.492358	0.0837119	-0.169545	0.805935	-0.504934	0.0961086
ENSG00000053918	KCNQ1	protein_coding	11	2444684	2849105	1	-0.783159	0.388148	0.68675	0.361987	0.62424	0.630897	1.23141	0.0253259	0.492137	0.790649	0.143159	0.917827
ENSG00000054116	TRAPPC3	protein_coding	1	36136570	36156053	-1	-0.0298806	0.860305	-0.0616263	0.670845	-0.157718	0.512762	-0.195023	0.12075	0.0765067	0.782953	-0.164756	0.228337
ENSG00000054118	THRAP3	protein_coding	1	36224432	36305357	1	0.0657302	0.90677	-0.114906	0.819	-0.440733	0.630897	-0.747498	0.0646453	-0.45714	0.493264	-1.17631	0.00206201
ENSG00000054148	PHPT1	protein_coding	9	136848724	136851027	1	-0.0135734	0.979898	-0.543098	0.0852706	-0.627653	0.25576	-0.816104	0.0103353	-0.328881	0.575954	-0.806788	0.0132042
ENSG00000054179	ENTPD2	protein_coding	9	137048107	137054061	-1	0.841397	0.284787	1.19527	0.089099	2.06206	0.65709	1.74257	0.532031	0.152672	0.973426	0.814791	0.444715
ENSG00000054219	LY75	protein_coding	2	159803355	159904756	-1	-0.131369	0.70777	-0.143378	0.661803	-0.292833	0.76437	0.0509468	0.939249	0.839439	0.025015	1.03167	0.000939184
ENSG00000054267	ARID4B	protein_coding	1	235131634	235328219	-1	0.126221	0.736447	0.220146	0.497583	0.0464887	0.986236	0.0310876	0.96631	-0.0703601	0.957922	-0.279803	0.454795
ENSG00000054277	OPN3	protein_coding	1	241590102	241677376	-1	0.161032	0.812972	0.389876	0.492411	1.14864	0.242108	1.55322	0.00620826	0.446122	0.658387	0.621632	0.300596
ENSG00000054282	SDCCAG8	protein_coding	1	243256034	243500091	1	-1.64061	0.00531758	-1.98476	0.000360557	-0.442432	0.823913	-0.1431	0.888927	0.55869	0.642158	0.535193	0.505651
ENSG00000054523	KIF1B	protein_coding	1	10210570	10381603	1	-0.366254	0.1789	-0.416023	0.101713	0.0586935	0.969391	-0.131332	0.737439	-0.0665	0.953473	-0.201242	0.565151
ENSG00000054598	FOXC1	protein_coding	6	1609915	1613897	1	0.592972	0.0627023	0.486895	0.118496	0.796925	0.109072	0.681655	0.0437763	0.289628	0.692528	0.380605	0.378168
ENSG00000054611	TBC1D22A	protein_coding	22	46762617	47175699	1	-0.203537	0.444056	-0.574048	0.0098905	-0.45555	0.285673	-0.283083	0.333797	-0.10493	0.893835	-0.166806	0.618301
ENSG00000054654	SYNE2	protein_coding	14	63761899	64226433	1	0.390721	0.143203	-0.0500395	0.88434	-0.0147755	1	-0.00312303	1	-0.481773	0.159918	-0.413879	0.149149
ENSG00000054690	PLEKHH1	protein_coding	14	67533290	67589612	1	-2.73207		-2.2407		0.142192		0.407249		0.307343		0.987172
ENSG00000054793	ATP9A	protein_coding	20	51596514	51768390	-1	0.388279	0.482719	0.329863	0.540396	0.597438	0.586563	1.24048	0.00877499	-0.0814023	0.974565	0.0861625	0.92001
ENSG00000054965	FAM168A	protein_coding	11	73400487	73598189	-1	-0.125361	0.557755	-0.309804	0.0778169	0.0123036	0.999014	0.226075	0.255313	-0.0498149	0.945866	-0.114499	0.638562
ENSG00000054967	RELT	protein_coding	11	73376399	73397474	1	0.398702	0.0661748	0.490335	0.0158622	0.0630864	0.953303	0.127858	0.680649	0.621759	0.0159662	0.655504	0.00341874
ENSG00000054983	GALC	protein_coding	14	87837820	87993665	-1	0.0227564	0.95375	0.13381	0.639353	0.0451978	0.984615	0.440863	0.122713	-0.0217702	0.991914	0.0922103	0.828586
ENSG00000055044	NOP58	protein_coding	2	202265736	202303661	1	-0.00771326	0.989852	-0.460356	0.109918	-0.425892	0.454804	-1.09705	3.13008e-05	-0.227224	0.71512	-0.919119	0.000930379
ENSG00000055070	SZRD1	protein_coding	1	16352575	16398145	1	0.136023	0.659164	-0.366639	0.140088	0.0799012	0.949274	0.089358	0.819102	-0.269281	0.549837	-0.536058	0.0399525
ENSG00000055118	KCNH2	protein_coding	7	150944961	150978321	-1	1.3504	0.129947	1.44772	0.0801911	1.22517	0.107273	1.58558	0.00081425	0.799511	0.361199	1.01152	0.102953
ENSG00000055130	CUL1	protein_coding	7	148697914	148801110	1	0.194097	0.632733	-0.168678	0.667853	-0.081033	0.966161	-0.396377	0.309687	-0.228306	0.775996	-0.719104	0.0394944
ENSG00000055147	FAM114A2	protein_coding	5	153990148	154038936	-1	-0.509393	0.0996652	-0.483113	0.0967157	0.0250822	0.994842	0.223281	0.464603	-0.240505	0.571704	-0.464475	0.0653627
ENSG00000055163	CYFIP2	protein_coding	5	157266079	157395595	1	-3.74454		-4.07522		1.17717		1.87034		-0.58293		0.588446
ENSG00000055208	TAB2	protein_coding	6	149218641	149411613	1	0.459639	0.255545	0.619889	0.0912973	0.538758	0.476596	0.383335	0.407163	0.24863	0.785486	0.0536748	0.936591
ENSG00000055211	GINM1	protein_coding	6	149566294	149591748	1	-0.72705	0.0962996	-0.766504	0.0643837	-0.0560983	0.990426	0.0286041	0.985734	-0.154214	0.925489	-0.169756	0.80453
ENSG00000055332	EIF2AK2	protein_coding	2	37099210	37157522	-1	-1.29819	0.00791672	-0.228244	0.700439	0.129181	0.960772	0.334348	0.629987	-0.0310757	0.996676	0.553753	0.363566
ENSG00000055483	USP36	protein_coding	17	78787381	78841441	-1	-0.110894	0.656916	-0.0896685	0.711908	-0.106475	0.893291	-0.356857	0.0855208	0.209526	0.558003	0.145662	0.590013
ENSG00000055609	KMT2C	protein_coding	7	152134922	152436644	-1	0.00174105	0.999696	0.268412	0.123148	0.232477	0.523354	0.133329	0.566769	0.177045	0.588011	0.0835214	0.755009
ENSG00000055732	MCOLN3	protein_coding	1	85018082	85048500	-1	0.0205079	0.978628	0.526393	0.252961	1.24382	0.065502	1.6764	0.000101843	0.575763	0.427547	0.923435	0.0513805
ENSG00000055813	CCDC85A	protein_coding	2	56183990	56386172	1	0.908426	0.3671	-0.346565	0.768675	0.313294		1.30936	0.573912	2.39118	0.412842	0.696381	0.837999
ENSG00000055917	PUM2	protein_coding	2	20248691	20352234	-1	0.319515	0.223544	0.536112	0.0221753	-0.125857	0.897333	-0.212192	0.505876	-0.232489	0.619652	-0.36264	0.19244
ENSG00000055950	MRPL43	protein_coding	10	100969458	100987515	-1	0.127124	0.703194	-0.424624	0.107745	-0.315924	0.583678	-0.410464	0.142565	-0.0391529	0.976847	-0.122724	0.749936
ENSG00000055955	ITIH4	protein_coding	3	52812962	52830688	-1	-0.696804	0.630778	0.869052	0.473645	1.24676	0.612862	1.40897	0.251736	1.03603	0.758628	2.0805	0.189199
ENSG00000056050	HPF1	protein_coding	4	169729470	169757944	-1	-0.819268	0.0499625	-0.585556	0.145353	-0.408284	0.629863	-0.371588	0.405958	-0.752287	0.103631	-0.971908	0.00888564
ENSG00000056097	ZFR	protein_coding	5	32354350	32444740	-1	0.259657	0.419883	0.350065	0.226317	0.127412	0.916575	-0.244136	0.509729	-0.361196	0.429466	-0.591752	0.0469402
ENSG00000056277	ZNF280C	protein_coding	X	130202707	130268899	-1	-0.190904	0.511317	-0.41307	0.0914324	0.42403	0.300709	0.0965942	0.796881	0.302388	0.436243	0.0646852	0.86928
ENSG00000056487	PHF21B	protein_coding	22	44881162	45010005	-1	-0.16988	0.93335	-2.22991	0.223099	0.0166318	1	0.188909	0.757389	-0.226461	0.820263	-0.125084	0.838424
ENSG00000056558	TRAF1	protein_coding	9	120902393	120929173	-1	-0.0644404	0.954958	0.680525	0.368941	2.11931	0.0360082	2.82116	1.41047e-05	1.38033	0.146029	1.69253	0.0216493
ENSG00000056586	RC3H2	protein_coding	9	122844556	122905359	-1	0.32568	0.225253	0.479824	0.0476173	0.190673	0.814798	0.00738073	1	-0.290761	0.501774	-0.476203	0.0779689
ENSG00000056736	IL17RB	protein_coding	3	53846568	53865794	1	-1.31864	0.00546823	-1.51652	0.000785419	0.023678	0.999401	0.28954	0.588586	-0.236769	0.768772	-0.861006	0.013513
ENSG00000056972	TRAF3IP2	protein_coding	6	111555381	111606906	-1	-1.34493	0.0208412	-1.49691	0.00701651	0.259317	0.920201	0.785851	0.245885	0.326402	0.840303	0.300941	0.736391
ENSG00000056998	GYG2	protein_coding	X	2828822	2882820	1	-4.07535	0.0261107	-1.93905	0.178361	1.3531		1.66484	0.516821	0.0227159	1	0.631298	0.76294
ENSG00000057019	DCBLD2	protein_coding	3	98795941	98901695	-1	-0.260311	0.230121	-0.299232	0.136878	0.603696	0.043646	0.569953	0.00455495	0.0388769	0.971456	-0.0692055	0.833417
ENSG00000057149	SERPINB3	protein_coding	18	63655197	63661893	-1	1.44971	0.159101	2.01188	0.033082	-1.28403	0.892478	-0.0767327	0.999029	-2.65701	0.397713	-2.355	0.323839
ENSG00000057252	SOAT1	protein_coding	1	179293714	179358680	1	-0.241425	0.269837	-0.307702	0.123245	0.232274	0.602598	-0.00265954	1	-0.0601994	0.942812	-0.160268	0.547627
ENSG00000057294	PKP2	protein_coding	12	32790755	32896777	-1	0.04782	0.873976	-0.277584	0.210645	0.127866	0.901333	-0.2775	0.391323	-0.224046	0.77006	0.0439622	0.939942
ENSG00000057468	MSH4	protein_coding	1	75796882	75913242	1	-0.252797	0.821514	1.07203	0.170077	0.312815	0.94452	0.589093	0.650387	1.54659	0.212111	1.52169	0.128043
ENSG00000057608	GDI2	protein_coding	10	5765223	5842132	-1	0.295599	0.458357	-0.236534	0.54798	-0.437548	0.565479	-0.971001	0.00338852	-0.308446	0.658828	-0.648734	0.0841448
ENSG00000057657	PRDM1	protein_coding	6	105993463	106109939	1	2.10491	8.75411e-06	2.52302	6.63647e-09	1.39071	0.290759	-0.272608	0.86482	2.36774	2.14383e-07	2.10083	2.92581e-06
ENSG00000057663	ATG5	protein_coding	6	106045423	106325791	-1	0.104461	0.784523	0.168712	0.617351	0.148107	0.895905	-0.155458	0.713535	-0.0312432	0.985046	-0.0477918	0.923033
ENSG00000057704	TMCC3	protein_coding	12	94567122	94650557	-1	0.506211	0.427102	0.445699	0.470656	1.17093	0.230434	1.50364	0.00831137	0.386147	0.842409	1.49358	0.036044
ENSG00000057757	PITHD1	protein_coding	1	23778418	23788232	1	0.436695	0.179908	0.326966	0.312892	0.11816	0.938998	-0.175143	0.7086	0.0855166	0.947465	-0.173514	0.706141
ENSG00000057935	MTA3	protein_coding	2	42494569	42756947	1	-0.810832	0.0469153	-0.930853	0.0160316	0.285894	0.830945	0.412538	0.393004	-0.348091	0.660721	-0.520433	0.263176
ENSG00000058056	USP13	protein_coding	3	179653032	179804366	1	-0.00282602	0.999859	-1.05345	0.000186132	-0.270921	0.717921	-0.528711	0.0733572	-0.683761	0.0457997	-1.0262	0.000155589
ENSG00000058063	ATP11B	protein_coding	3	182793503	182921629	1	-0.139272	0.557755	0.0106523	0.972811	0.118583	0.877363	-0.113968	0.696096	-0.307512	0.285623	-0.645866	0.000701405
ENSG00000058085	LAMC2	protein_coding	1	183186238	183245127	1	-0.148635	0.856798	0.298071	0.675167	1.33991	0.241718	1.56346	0.0217018	1.17632	0.139224	0.663633	0.374652
ENSG00000058091	CDK14	protein_coding	7	90466424	91210590	1	0.426315	0.501499	0.515477	0.375553	1.10848	0.638242	1.10037	0.391837	-0.994311	0.24665	-0.58465	0.447234
ENSG00000058262	SEC61A1	protein_coding	3	128051641	128071683	1	-0.0422667	0.91158	-0.0454239	0.900591	-0.180711	0.846127	-0.508905	0.062694	0.341693	0.424347	0.10875	0.793781
ENSG00000058272	PPP1R12A	protein_coding	12	79773563	79935460	-1	0.182335	0.478569	0.0668677	0.814267	0.249378	0.630817	0.0367321	0.930588	-0.131625	0.819522	-0.407746	0.0896663
ENSG00000058335	RASGRF1	protein_coding	15	78959906	79090780	-1	1.83205	0.0763368	2.23951	0.0183689	1.28862	0.55038	-0.111575	0.974286	1.30114	0.245063	1.67011	0.0433024
ENSG00000058404	CAMK2B	protein_coding	7	44217150	44334577	-1	0.514669	0.622577	0.516429	0.600474	0.826297	0.550681	1.20564	0.0695236	1.36522	0.337219	0.774937	0.559795
ENSG00000058453	CROCC	protein_coding	1	16740273	16972964	1	0.00936918	0.983704	-0.680691	0.00597226	-0.455107	0.32757	-0.241371	0.465567	0.024516	0.990616	0.100987	0.821385
ENSG00000058600	POLR3E	protein_coding	16	22297375	22335101	1	0.132658	0.383095	-0.211036	0.119118	-0.0483465	0.948271	-0.070774	0.75556	0.338842	0.032704	0.190555	0.229498
ENSG00000058668	ATP2B4	protein_coding	1	203626787	203744081	1	0.621337	0.0779365	0.542971	0.113267	0.188536	0.892767	0.16486	0.756774	0.0509054	0.979321	0.155239	0.773571
ENSG00000058673	ZC3H11A	protein_coding	1	203795623	203854999	1	0.240614	0.562214	0.304571	0.42185	0.113165	0.949274	0.216247	0.667518	-0.389408	0.527117	-0.496223	0.21794
ENSG00000058729	RIOK2	protein_coding	5	97160867	97183247	-1	-0.365098	0.217025	-0.455108	0.0937196	-0.203681	0.801082	-0.668569	0.00878516	-0.125264	0.875758	-0.267932	0.426674
ENSG00000058799	YIPF1	protein_coding	1	53851719	53889798	-1	0.631343	0.0329253	0.56426	0.0482586	0.255071	0.755908	0.284013	0.439223	-0.0544281	0.971876	0.240827	0.537208
ENSG00000058804	NDC1	protein_coding	1	53765478	53838463	-1	-0.108365	0.797702	-0.559093	0.0764903	-0.367726	0.622466	-0.865952	0.00510776	-0.329	0.583338	-0.709983	0.0349243
ENSG00000058866	DGKG	protein_coding	3	186105668	186362234	-1	1.24029	0.516926	2.07985	0.199679	1.23141	0.832919	2.25503	0.248399	0.471024	0.936754	0.543737	0.813989
ENSG00000059122	FLYWCH1	protein_coding	16	2911931	2951208	1	-0.945068	0.0400437	-0.844383	0.0575783	0.141901	0.950317	0.545484	0.315184	0.24376	0.852909	0.474107	0.412675
ENSG00000059145	UNKL	protein_coding	16	1363205	1414751	-1	-0.473821	0.393807	-0.515008	0.322859	-0.127381	0.961855	0.161781	0.83879	0.148543	0.944116	0.312993	0.660374
ENSG00000059377	TBXAS1	protein_coding	7	139777051	140020325	1	-0.544842	0.693088	-0.0962594	0.948974	2.55131	0.38143	0.929557	0.737969	0.774429	0.728618	0.330895	0.839634
ENSG00000059378	PARP12	protein_coding	7	140023749	140062951	-1	0.527756	0.180985	1.13382	0.00116523	1.00196	0.0677813	1.56457	5.90835e-06	0.436657	0.508439	0.794552	0.0478175
ENSG00000059573	ALDH18A1	protein_coding	10	95605941	95656711	-1	-0.251814	0.216031	-0.173849	0.396196	-0.240025	0.548606	-0.510324	0.00426625	-0.421173	0.0681359	-0.277538	0.194319
ENSG00000059588	TARBP1	protein_coding	1	234391313	234479179	-1	-2.08157		-1.80189		-0.0555089		0.27478		-0.399948		-0.384816
ENSG00000059691	GATB	protein_coding	4	151670504	151761007	-1	-1.80835	0.00423123	-2.0203	0.000763699	-0.0793064	0.991242	-0.281624	0.77665	0.0161568	1	0.309785	0.753101
ENSG00000059728	MXD1	protein_coding	2	69897688	69942945	1	1.01151	0.0465061	1.51423	0.00139608	0.617699	0.596641	0.585503	0.340957	0.794295	0.30013	0.712134	0.23868
ENSG00000059758	CDK17	protein_coding	12	96278261	96400480	-1	-0.164582	0.716092	0.137847	0.753699	0.391125	0.647104	0.340137	0.455315	0.164547	0.88221	0.0652839	0.917643
ENSG00000059769	DNAJC25	protein_coding	9	111631334	111654351	1	-0.152974	0.689807	0.671783	0.015726	0.22321	0.818485	-0.0549869	0.92244	0.351977	0.495808	-0.026941	0.965827
ENSG00000059804	SLC2A3	protein_coding	12	7919230	7936187	-1	-2.94809	0.00617846	-1.94134	0.0594881	0.626892	0.875781	0.923128	0.491942	-0.390331	0.930483	1.13279	0.413875
ENSG00000059915	PSD	protein_coding	10	102402617	102421539	-1	-0.958133	0.38496	-0.178806	0.884373	0.936818	0.686335	2.04732	0.0241513	1.40036	0.252735	2.21762	0.00963508
ENSG00000060069	CTDP1	protein_coding	18	79679803	79754503	1	0.87877	8.27677e-05	0.523491	0.0187646	-0.205354	0.72754	-0.216144	0.434996	-0.0522796	0.957922	-0.118497	0.714286
ENSG00000060138	YBX3	protein_coding	12	10699089	10723323	-1	0.30419	0.0287143	0.19862	0.154473	-0.0610743	0.920178	-0.0220454	0.934776	-0.125279	0.666926	-0.081526	0.702706
ENSG00000060140	STYK1	protein_coding	12	10618923	10674318	-1	0.471847	0.679241	0.868678	0.372443	1.18388	0.711554	1.38369	0.359028	1.07877	0.559766	0.89769	0.505229
ENSG00000060237	WNK1	protein_coding	12	752579	911452	1	0.327172	0.219071	0.311157	0.220488	0.221468	0.749924	0.0412259	0.930588	-0.269285	0.549931	-0.422496	0.123844
ENSG00000060339	CCAR1	protein_coding	10	68721012	68792377	1	-0.949218	0.0179215	-1.18823	0.00178338	-0.0541631	0.990426	-0.442387	0.366629	-0.136795	0.933468	-0.43325	0.387831
ENSG00000060491	OGFR	protein_coding	20	62804835	62814000	1	0.135698	0.508149	0.270087	0.118784	-0.110465	0.868266	-0.08071	0.768703	0.307045	0.215767	0.328718	0.0910263
ENSG00000060558	GNA15	protein_coding	19	3136033	3163749	1	0.271822	0.644703	0.024719	0.973852	1.85215	0.548081	-0.975375	0.757514	1.09002	0.094374	0.726991	0.227656
ENSG00000060566	CREB3L3	protein_coding	19	4153631	4173054	1	0	1	3.66318	0.0526697	-0.317346		0.700027	0.690194	1.03057	0.800243	2.08502	0.262342
ENSG00000060642	PIGV	protein_coding	1	26787054	26800659	1	0.597415	0.0898458	0.280769	0.460422	0.187996	0.892478	0.157692	0.768871	0.234442	0.764188	0.0656683	0.909108
ENSG00000060656	PTPRU	protein_coding	1	29236516	29326813	1	-0.215483	0.787978	0.180012	0.818038	0.903323	0.472393	1.41231	0.0221232	0.316892	0.878053	0.983568	0.197396
ENSG00000060688	SNRNP40	protein_coding	1	31259568	31296788	-1	-0.0263094	0.938191	-0.417774	0.0552469	-0.346208	0.416083	-0.733497	0.000399639	-0.440082	0.12354	-0.546644	0.0150478
ENSG00000060718	COL11A1	protein_coding	1	102876467	103108872	-1	-0.474848		-2.8769		0.248707		0.889116		-0.48013		-0.162636
ENSG00000060749	QSER1	protein_coding	11	32892811	32993316	1	0.0712878	0.89141	-0.129554	0.777344	0.120168	0.948549	-0.111992	0.849366	0.00946371	1	-0.131817	0.822454
ENSG00000060762	MPC1	protein_coding	6	166364919	166383013	-1	-0.479037	0.441385	-0.825342	0.131704	0.0118677	1	-0.668338	0.25047	0.0668764	0.982723	-0.112107	0.901952
ENSG00000060971	ACAA1	protein_coding	3	38103129	38137242	-1	0.163275	0.648684	-0.225745	0.483381	-0.289619	0.717057	-0.317227	0.393046	-0.0899593	0.944055	-0.360849	0.325895
ENSG00000060982	BCAT1	protein_coding	12	24810024	24949101	-1	-1.68825		-1.3879		0.215328		-0.119138		-0.0784427		0.419884
ENSG00000061273	HDAC7	protein_coding	12	47782722	47833132	-1	0.321883	0.336908	0.272809	0.405223	-0.307559	0.705546	-0.266032	0.520501	-0.0737129	0.958754	0.0572496	0.916096
ENSG00000061337	LZTS1	protein_coding	8	20246165	20303963	-1	-2.78034	0.00907188	-3.11269	0.00247142	-1.16449	0.603046	-1.22206	0.281955	0.360707	0.934807	1.18724	0.367088
ENSG00000061455	PRDM6	protein_coding	5	123089241	123194266	1	-1.59327	0.141109	-0.634589	0.553771	1.53771	0.295988	1.63527	0.0632183	1.24418	0.502218	1.46404	0.245236
ENSG00000061656	SPAG4	protein_coding	20	35615829	35621094	1	1.55196e-05	1	0.727741	0.118841	0.92668	0.334778	1.6541	0.000940301	0.925973	0.200995	1.04901	0.0634017
ENSG00000061676	NCKAP1	protein_coding	2	182909115	183038858	-1	-0.142689	0.561875	-0.19264	0.385414	0.138345	0.85115	-0.0106385	0.992159	-0.159589	0.72832	-0.292316	0.2212
ENSG00000061794	MRPS35	protein_coding	12	27710822	27756295	1	0.274025	0.382723	0.167577	0.606022	-0.318288	0.615464	-0.648016	0.0162562	-0.15986	0.825181	-0.27756	0.425616
ENSG00000061918	GUCY1B1	protein_coding	4	155758992	155807811	1	0.254297	0.820697	-0.133395	0.910296	0	1	0	1	0.398211	0.890968	0.506433	0.70385
ENSG00000061936	SFSWAP	protein_coding	12	131711081	131799738	1	0.0203568	0.956883	-0.0639128	0.833322	-0.12633	0.893262	-0.143518	0.671538	-0.137663	0.820263	-0.41689	0.101556
ENSG00000061938	TNK2	protein_coding	3	195863364	195911945	-1	-0.618223	0.0983224	-0.738626	0.0353365	-0.173124	0.909134	0.004061	1	-0.150115	0.909518	0.0424064	0.952038
ENSG00000061987	MON2	protein_coding	12	62466817	62600476	1	-0.216936	0.101525	0.0658399	0.661002	-0.0656332	0.896755	-0.0933742	0.592322	-0.15329	0.476599	-0.165528	0.282096
ENSG00000062038	CDH3	protein_coding	16	68636189	68727468	1	0.472463	0.0727689	0.809318	0.000852573	0.113053	0.940931	0.181925	0.686926	-0.22677	0.704517	0.29202	0.399744
ENSG00000062194	GPBP1	protein_coding	5	57173948	57264679	1	0.393327	0.070202	0.668725	0.000796077	0.190164	0.740307	0.165043	0.556829	0.0647166	0.941557	-0.071079	0.832464
ENSG00000062282	DGAT2	protein_coding	11	75759512	75801535	1	-0.200153	0.576066	0.149028	0.667909	0.270515	0.71619	0.429058	0.16628	0.292937	0.568739	0.0913571	0.839476
ENSG00000062370	ZNF112	protein_coding	19	44326555	44367217	-1	-0.489129	0.263547	0.182124	0.68941	0.163626	0.915676	0.283722	0.561307	-0.766925	0.142085	-0.0662468	0.922787
ENSG00000062485	CS	protein_coding	12	56271699	56300391	-1	-0.301869	0.0779504	-0.512481	0.00119621	-0.408085	0.107354	-0.75417	8.82867e-07	-0.301324	0.183017	-0.514628	0.00163264
ENSG00000062524	LTK	protein_coding	15	41503637	41513887	-1	-1.2493	0.495624	-0.630733	0.734814	0.428059		1.17934	0.562917	1.76154	0.668301	2.92672	0.195457
ENSG00000062582	MRPS24	protein_coding	7	43866558	43869893	-1	-0.809023	0.153684	-0.791177	0.142791	-0.561347	0.675263	-0.836251	0.156471	-0.102586	0.971103	0.0803977	0.934587
ENSG00000062598	ELMO2	protein_coding	20	46366050	46432985	-1	0.440003	0.249211	0.627864	0.067467	0.308421	0.761207	0.266981	0.581638	0.0774961	0.965602	0.164868	0.76159
ENSG00000062650	WAPL	protein_coding	10	86435256	86521792	-1	0.107271	0.59932	0.0713167	0.729907	-0.10671	0.861013	-0.265794	0.137518	-0.068256	0.905516	-0.385295	0.0231053
ENSG00000062716	VMP1	protein_coding	17	59707192	59842255	1	0.248238	0.243907	0.756799	2.56384e-05	0.0121698	0.999401	0.0381126	0.91544	-0.525166	0.0194541	-0.538494	0.00560836
ENSG00000062725	APPBP2	protein_coding	17	60443158	60526242	-1	-0.218814	0.414741	0.100598	0.724176	0.140826	0.871516	0.229663	0.41999	-0.232639	0.602928	-0.166968	0.613375
ENSG00000062822	POLD1	protein_coding	19	50384204	50418018	1	0.135679	0.674012	-0.698563	0.00446079	-0.503989	0.25576	-0.58994	0.0229955	-0.246283	0.633179	-0.401518	0.184422
ENSG00000063046	EIF4B	protein_coding	12	53006282	53042215	1	0.537437	0.091522	-0.130982	0.731056	-0.727611	0.131093	-0.954169	0.00119394	-0.552636	0.196019	-0.535991	0.118506
ENSG00000063127	SLC6A16	protein_coding	19	49289638	49325215	-1	-2.24486	0.047732	0.0271243	0.985721	0.014316	1	0.744089	0.388942	0.0634829	0.995572	1.74978	0.0663987
ENSG00000063169	BICRA	protein_coding	19	47608196	47703277	1	0.429913	0.171716	0.266003	0.411653	0.177113	0.883419	0.10292	0.833392	0.598129	0.148923	0.480529	0.176799
ENSG00000063176	SPHK2	protein_coding	19	48619291	48630717	1	-1.22459	0.000720849	-1.15459	0.000790236	-0.125772	0.945579	-0.178768	0.752226	-0.0753551	0.969458	0.0296583	0.969109
ENSG00000063177	RPL18	protein_coding	19	48615328	48619184	-1	0.318497	0.290285	-0.282701	0.333486	-0.503229	0.29913	-0.633627	0.0206933	-0.0500299	0.973426	-0.0930219	0.833608
ENSG00000063180	CA11	protein_coding	19	48637946	48646187	-1	0.949519	0.0603459	1.19221	0.0115143	0.129868	0.956339	0.692255	0.166657	-0.800344	0.269178	0.463993	0.459031
ENSG00000063241	ISOC2	protein_coding	19	55452985	55462343	-1	0.178944	0.565635	-0.423774	0.101977	-0.319168	0.596641	-0.33311	0.281473	0.0689215	0.951572	-0.00105203	1
ENSG00000063244	U2AF2	protein_coding	19	55654146	55674716	1	0.107123	0.699136	-0.158695	0.518333	-0.308386	0.491859	-0.628633	0.00262622	-0.165197	0.738051	-0.439172	0.0591907
ENSG00000063245	EPN1	protein_coding	19	55675226	55709858	1	-0.600015	0.0449255	-0.917733	0.00100557	-0.381519	0.558311	-0.4134	0.220012	0.111067	0.92066	0.0440885	0.935015
ENSG00000063322	MED29	protein_coding	19	39391303	39400641	1	-0.582825	0.163185	-0.822029	0.0319141	0.120887	0.951547	0.0745611	0.91948	0.100575	0.954625	0.00620984	1
ENSG00000063438	AHRR	protein_coding	5	321714	438291	1	-0.232641	0.440352	0.67563	0.00586856	0.840325	0.0382257	1.38185	8.31343e-08	-0.0674292	0.953473	0.0384234	0.935445
ENSG00000063601	MTMR1	protein_coding	X	150692971	150765108	1	0.179947	0.631816	-0.0240092	0.956939	0.0418675	0.990426	-0.00384654	1	0.149427	0.871362	-0.142618	0.764405
ENSG00000063660	GPC1	protein_coding	2	240435663	240468076	1	0.2641	0.492412	-0.524237	0.108555	-0.173212	0.897305	0.0230464	0.984827	-0.127788	0.919132	-0.263839	0.560294
ENSG00000063761	ADCK1	protein_coding	14	77800109	77935014	1	-0.501626	0.161828	-0.548561	0.101929	0.0349169	0.994842	0.0608306	0.921701	0.114948	0.934807	0.147912	0.785283
ENSG00000063854	HAGH	protein_coding	16	1795620	1827157	-1	-0.467445	0.305209	-0.546967	0.193582	-0.231468	0.890422	0.18703	0.772278	-0.302804	0.757086	-0.0459535	0.95492
ENSG00000063978	RNF4	protein_coding	4	2462220	2625320	1	0.571281	0.000298734	0.113227	0.539619	-0.0842932	0.895905	-0.309203	0.0660867	0.174453	0.543244	-0.0299777	0.916247
ENSG00000064012	CASP8	protein_coding	2	201233443	201361836	1	-1.40777		-1.26924		0.118082		-0.031314		0.296253		0.379986
ENSG00000064042	LIMCH1	protein_coding	4	41359607	41700044	1	1.27647	0.0145189	1.52145	0.00218042	1.02834	0.384742	1.18831	0.075015	-0.294294	0.872977	0.472727	0.561712
ENSG00000064102	INTS13	protein_coding	12	26905181	26938326	-1	0.0486884	0.880443	-0.146971	0.581103	-0.149188	0.844333	-0.736537	0.000285861	-0.489972	0.0707298	-0.85207	3.93609e-05
ENSG00000064115	TM7SF3	protein_coding	12	26971579	27014434	-1	-0.254252	0.132663	-0.108758	0.55258	-0.175224	0.658758	-0.235804	0.19982	-0.0730926	0.893055	0.14861	0.491152
ENSG00000064195	DLX3	protein_coding	17	49990005	49995224	-1	-0.0130773	0.997912	-0.403794	0.752952	1.09469	0.905075	1.74139	0.552272	1.10475	0.472869	1.13074	0.303649
ENSG00000064199	SPA17	protein_coding	11	124673844	124697518	1	-0.729264	0.17237	-1.0185	0.0381894	0.469083	0.717421	0.167873	0.829957	-0.457837	0.633293	-1.33598	0.00861098
ENSG00000064205	CCN5	protein_coding	20	44714844	44728509	1	-3.12445	0.0347818	-2.24109	0.0922874	0.18765	0.998766	2.09351	0.422187	0.643758	0.850401	1.23751	0.414083
ENSG00000064225	ST3GAL6	protein_coding	3	98732236	98821201	1	0.344018	0.36809	0.298436	0.422212	-0.138879	0.965469	-0.368802	0.668909	-0.713659	0.603793	-0.0842344	0.948474
ENSG00000064270	ATP2C2	protein_coding	16	84368527	84464187	1	-0.046301	0.962833	0.359739	0.615618	1.1413	0.875781	-0.0767327	0.999029	1.10562	0.779436	1.39428	0.518037
ENSG00000064300	NGFR	protein_coding	17	49495293	49515008	1	2.2166	0.000105322	2.24375	3.47229e-05	2.20237	0.00587754	3.17072	6.87446e-09	2.25176	0.00100101	2.88673	1.07046e-06
ENSG00000064309	CDON	protein_coding	11	125955796	126063335	-1	-1.25302	0.00649097	-1.1702	0.00793547	0.424717	0.744391	0.487619	0.40398	-0.0754467	0.975751	0.071249	0.932056
ENSG00000064313	TAF2	protein_coding	8	119730774	119832863	-1	0.0782983	0.684034	0.0208452	0.923077	0.0728052	0.903119	-0.150589	0.419922	-0.198644	0.401308	-0.305241	0.0556705
ENSG00000064393	HIPK2	protein_coding	7	139561570	139777998	-1	0.0691411	0.868381	0.152319	0.669607	0.815981	0.065502	1.01427	0.000368478	0.293609	0.610164	-0.100831	0.833608
ENSG00000064419	TNPO3	protein_coding	7	128954180	129055173	-1	0.0886612	0.771134	0.00754127	0.985611	0.00801985	1	-0.213341	0.473559	-0.157721	0.778717	-0.491127	0.0448189
ENSG00000064489	BORCS8-MEF2B	protein_coding	19	19145569	19192158	-1	1.68534	0.0277015	1.99204	0.00560735	-0.496844	0.824118	-0.136783	0.909525	-1.15836	0.243633	0.354007	0.730012
ENSG00000064490	RFXANK	protein_coding	19	19192229	19201869	1	0.544236	0.0917189	0.103988	0.795346	-0.205646	0.857505	-0.36885	0.322945	-0.376851	0.485812	-0.310693	0.44778
ENSG00000064545	TMEM161A	protein_coding	19	19119169	19138513	-1	0.319958	0.206637	0.135875	0.625973	-0.0784162	0.942243	-0.0358844	0.931248	0.0906266	0.92066	0.493557	0.0541991
ENSG00000064547	LPAR2	protein_coding	19	19623655	19628930	-1	0.207294	0.697722	0.494318	0.25295	1.01911	0.113085	1.48653	0.000160917	0.363426	0.679786	0.215359	0.741622
ENSG00000064601	CTSA	protein_coding	20	45890144	45898949	1	-0.281148	0.383892	0.306851	0.308124	0.0986676	0.945579	0.105143	0.816364	0.532191	0.169809	0.920148	0.000957666
ENSG00000064607	SUGP2	protein_coding	19	18990888	19034023	-1	-1.04373	0.0309715	-0.989633	0.0335221	0.153247	0.949274	0.284375	0.686871	0.0117773	1	0.0243069	0.983803
ENSG00000064651	SLC12A2	protein_coding	5	128083766	128189677	1	0.371198	0.0544252	0.047228	0.850329	-0.028941	0.987928	-0.37885	0.0550506	-0.351864	0.164458	-0.485179	0.0117374
ENSG00000064652	SNX24	protein_coding	5	122843439	123029354	1	-0.0405104	0.955834	0.670652	0.114644	0.116131	0.94452	-0.00267501	1	-0.431322	0.424772	-0.513445	0.179078
ENSG00000064655	EYA2	protein_coding	20	46894624	47188844	1	0.063188	0.952019	-0.599332	0.396685	0.0524105	0.999401	0.588922	0.608489	-0.433582	0.821576	-0.127966	0.921869
ENSG00000064666	CNN2	protein_coding	19	1026586	1039068	1	-0.132782	0.733338	-0.493314	0.100049	-0.249145	0.791417	-0.105172	0.82906	-0.161258	0.854558	-0.230544	0.583825
ENSG00000064687	ABCA7	protein_coding	19	1039997	1065572	1	0.725918	0.0394522	1.32965	3.3335e-05	0.424223	0.597744	1.10726	0.000813526	0.0337524	0.989078	0.435926	0.305637
ENSG00000064692	SNCAIP	protein_coding	5	122311354	122464219	1	-2.62939	0.063357	-1.70685	0.205003	-1.77735		-0.77939	0.754521	-0.146344	0.986953	0.472941	0.831821
ENSG00000064703	DDX20	protein_coding	1	111754832	111775602	1	0.160108	0.683677	0.12808	0.738682	-0.00479643	1	-0.449132	0.195782	0.309156	0.612479	0.0742	0.889526
ENSG00000064726	BTBD1	protein_coding	15	83016423	83067252	-1	0.540014	0.114122	0.233696	0.530969	0.103601	0.949501	-0.140296	0.789985	-0.0858265	0.952668	-0.430113	0.272331
ENSG00000064763	FAR2	protein_coding	12	29149016	29341121	1	-1.11496	0.000647065	-0.849768	0.00534754	0.291113	0.729343	0.471253	0.175197	-0.052555	0.97891	-0.482563	0.276062
ENSG00000064787	BCAS1	protein_coding	20	53936777	54070594	-1	-1.46041	0.069138	0.154458	0.883125	0.924946	0.647666	1.25273	0.182595	-0.594073	0.748553	-0.267985	0.833608
ENSG00000064886	CHI3L2	protein_coding	1	111200771	111243440	1	1.40904	0.468311	3.05499	0.0424715	1.33462	0.341602	2.35079	0.00127955	1.10874	0.594218	2.10786	0.0674133
ENSG00000064932	SBNO2	protein_coding	19	1107637	1174268	-1	-0.0950725	0.859481	0.760744	0.0432314	0.318001	0.790935	0.635108	0.132342	0.501243	0.433753	0.792488	0.0585297
ENSG00000064933	PMS1	protein_coding	2	189784085	189877629	1	-0.659356	0.0111649	-0.742806	0.00266874	-0.0234746	0.997801	0.0192717	0.980859	-0.497096	0.119753	-0.596805	0.0194633
ENSG00000064961	HMG20B	protein_coding	19	3572777	3579088	1	-0.929421	0.00504092	-1.16719	0.000173137	-0.0423947	0.991242	0.046278	0.94847	0.090854	0.951572	0.0604133	0.921097
ENSG00000064989	CALCRL	protein_coding	2	187341964	187448460	-1	-2.45185	0.0350988	-2.23555	0.0450377	0.80523	0.853855	1.19765	0.432773	0.172312	0.979234	0.65305	0.707697
ENSG00000064995	TAF11	protein_coding	6	34877462	34889192	-1	0.15097	0.607678	0.184184	0.491515	-0.519831	0.128469	-0.655361	0.00219334	-0.0837508	0.919353	-0.164467	0.593118
ENSG00000064999	ANKS1A	protein_coding	6	34889255	35091406	1	0.2895	0.343903	0.498847	0.0619143	0.0802007	0.954683	0.342859	0.284231	0.179907	0.794357	0.25353	0.486408
ENSG00000065000	AP3D1	protein_coding	19	2100988	2164468	-1	0.00798523	0.976085	-0.160287	0.338426	-0.224321	0.479246	-0.29285	0.0725008	-0.288675	0.17431	-0.276264	0.110321
ENSG00000065029	ZNF76	protein_coding	6	35258909	35295985	1	0.0970916	0.751822	-0.0482003	0.8803	0.118229	0.895905	0.326888	0.191253	-0.0228259	0.985046	-0.376852	0.0968458
ENSG00000065054	SLC9A3R2	protein_coding	16	2025356	2039026	1	0.258874	0.368521	0.351433	0.174753	-0.347957	0.544157	-0.464872	0.102909	-0.387227	0.306793	-0.303469	0.324748
ENSG00000065057	NTHL1	protein_coding	16	2039815	2047866	-1	-0.0289259	0.965266	-0.181921	0.712391	-1.39681	0.0108927	-1.3566	0.000347254	-0.855085	0.0838111	-0.538547	0.241467
ENSG00000065060	UHRF1BP1	protein_coding	6	34792083	34877514	1	0.236622	0.211899	0.658698	3.4067e-05	0.0697754	0.916384	0.00771094	0.992691	0.158956	0.59725	0.371782	0.0242262
ENSG00000065135	GNAI3	protein_coding	1	109548615	109600195	1	-1.07073	0.00987962	-1.07856	0.00676309	-0.265796	0.867348	-0.436941	0.399597	-0.00898397	1	0.00860098	0.999708
ENSG00000065150	IPO5	protein_coding	13	97953658	98024296	1	0.00879829	0.981749	-0.479661	0.0275392	-0.409195	0.298333	-1.12921	3.36593e-08	-0.351121	0.286797	-0.71809	0.00101124
ENSG00000065154	OAT	protein_coding	10	124397303	124418976	-1	0.914462	0.0159562	-0.190495	0.675438	0.00975956	1	-0.280925	0.593394	0.138524	0.923777	-0.16845	0.777962
ENSG00000065183	WDR3	protein_coding	1	117929720	117966543	1	-0.675545	0.0112281	-0.731102	0.00411608	-0.247519	0.731984	-0.71915	0.00545097	-0.148788	0.840823	-0.292962	0.383914
ENSG00000065243	PKN2	protein_coding	1	88684222	88836255	1	0.590007	0.0252105	0.562802	0.0267296	-0.0840649	0.949274	-0.244449	0.47191	-0.0219737	0.991603	-0.212257	0.551571
ENSG00000065268	WDR18	protein_coding	19	984332	998438	1	-0.219377	0.549439	-0.498557	0.102251	-0.667333	0.157106	-1.19473	1.54458e-05	-0.346112	0.535655	-0.344576	0.378268
ENSG00000065308	TRAM2	protein_coding	6	52497408	52577060	-1	0.212366	0.559076	0.0179343	0.969422	-0.0167965	1	-0.484722	0.146801	-0.035842	0.983518	0.175802	0.695048
ENSG00000065320	NTN1	protein_coding	17	9021510	9244000	1	0.521683	0.412059	-0.308457	0.647868	0.754395	0.467054	1.14182	0.0265346	-0.0211595	1	-0.100008	0.911873
ENSG00000065328	MCM10	protein_coding	10	13161558	13211110	1	-0.613108	0.0200072	-1.21652	3.60072e-07	-0.106823	0.929846	-0.710574	0.00458845	-0.31355	0.472845	-0.812751	0.0015276
ENSG00000065357	DGKA	protein_coding	12	55927319	55954027	1	0.0663035	0.904193	-0.297894	0.482875	0.931834	0.168574	1.62149	3.37495e-05	0.509004	0.537742	1.09845	0.019686
ENSG00000065361	ERBB3	protein_coding	12	56076799	56103505	1	0.721133	0.189419	1.06261	0.0331888	-0.0909247	0.98535	0.600595	0.363104	0.951438	0.289058	0.845957	0.242097
ENSG00000065413	ANKRD44	protein_coding	2	196967017	197311173	-1	-1.1238	0.0300432	-1.43229	0.00350827	0.464199	0.745383	0.563089	0.369603	0.284857	0.844595	0.217775	0.791251
ENSG00000065427	KARS1	protein_coding	16	75627474	75648643	-1	0.296923	0.422272	-0.0657348	0.880717	-0.303841	0.72754	-0.888453	0.00446675	-0.115029	0.92766	-0.653704	0.0612102
ENSG00000065457	ADAT1	protein_coding	16	75596868	75623300	-1	0.114268	0.666142	-0.225858	0.315499	0.442265	0.188398	0.291005	0.221509	0.0905183	0.905843	-0.124553	0.703756
ENSG00000065485	PDIA5	protein_coding	3	123067025	123225227	1	-1.01979	0.0318912	-0.967431	0.033996	0.179051	0.93841	0.368247	0.558061	0.0734024	0.976847	0.065726	0.938754
ENSG00000065491	TBC1D22B	protein_coding	6	37257772	37332970	1	0.673634	0.0984066	0.78367	0.0405567	0.276155	0.843032	0.270886	0.629046	0.449102	0.520421	0.506589	0.28577
ENSG00000065518	NDUFB4	protein_coding	3	120596328	120602507	1	0.124243	0.770077	-0.193314	0.611423	-0.133114	0.930725	-0.0964933	0.856605	-0.0597952	0.972165	-0.256771	0.55601
ENSG00000065526	SPEN	protein_coding	1	15836095	15940456	1	-0.0485397	0.824137	0.0498399	0.811612	0.078814	0.908244	-0.119769	0.598858	0.00689357	1	-0.179019	0.379186
ENSG00000065534	MYLK	protein_coding	3	123610049	123884332	-1	-1.85799	0.0227999	-1.77395	0.0237158	0.0204591	1	0.153323	0.921701	0.459223	0.835659	0.544402	0.635625
ENSG00000065548	ZC3H15	protein_coding	2	186486253	186509361	1	0.12902	0.571461	-0.0205559	0.939018	-0.0926177	0.897305	-0.507801	0.00327021	-0.134259	0.742513	-0.429408	0.0209225
ENSG00000065559	MAP2K4	protein_coding	17	12020829	12143830	1	-1.80475		-1.81509		0.126924		0.090951		0.099701		0.128137
ENSG00000065600	PACC1	protein_coding	1	212363928	212414901	-1	0.217701	0.533733	0.102157	0.782118	0.264456	0.621187	0.364625	0.149372	-0.0696912	0.951269	0.321983	0.298712
ENSG00000065609	SNAP91	protein_coding	6	83552880	83709691	-1	-4.17245	0.102903	-4.33754	0.0741589	-1.28404		-1.03853	0.818698	0.403975	0.970492	0.924679	0.766335
ENSG00000065613	SLK	protein_coding	10	103967140	104029233	1	0.2095	0.557755	0.0204069	0.963491	-0.11557	0.938203	-0.464154	0.156491	-0.075055	0.956475	-0.291833	0.448923
ENSG00000065615	CYB5R4	protein_coding	6	83859656	83967423	1	-0.918017	0.00305421	-0.425266	0.176552	0.111984	0.942816	0.145619	0.765927	-0.0833061	0.951572	0.0084455	0.996475
ENSG00000065618	COL17A1	protein_coding	10	104031286	104085880	-1	-0.198339	0.94357	-0.527042	0.82208	0.0591737	1	-0.241607	0.951791	-2.52813	0.390729	-5.63021	0.00859145
ENSG00000065621	GSTO2	protein_coding	10	104268873	104304950	1	-0.444966	0.128033	-0.613276	0.0231167	0.873773	0.153806	1.10266	0.00394727	-0.188029	0.793909	0.244495	0.523675
ENSG00000065665	SEC61A2	protein_coding	10	12129637	12169961	1	0.284585	0.50783	0.49515	0.171281	0.371267	0.595968	-0.07334	0.893683	-0.196326	0.818716	-0.0692774	0.902331
ENSG00000065675	PRKCQ	protein_coding	10	6427143	6580301	-1	-1.91178	0.0882337	-1.06759	0.285928	-0.216672		2.26328	0.0755784	1.69965	0.559766	1.15172	0.627418
ENSG00000065717	TLE2	protein_coding	19	2997639	3047635	-1	0.382487	0.52128	0.188313	0.765443	-0.264711	0.892891	0.288921	0.682545	-0.207224	0.917927	0.594141	0.360502
ENSG00000065802	ASB1	protein_coding	2	238426742	238452250	1	-0.0296517	0.933258	0.0392499	0.902722	-0.0333133	0.989092	0.150091	0.64796	-0.115161	0.859695	-0.206653	0.479278
ENSG00000065809	FAM107B	protein_coding	10	14518557	14774897	-1	1.2584	0.00903805	0.877633	0.064698	-0.677474	0.515437	-1.02147	0.044972	0.373499	0.745319	0.240652	0.755018
ENSG00000065833	ME1	protein_coding	6	83210402	83431051	-1	0.513925	0.154444	-0.157968	0.705875	-0.00961144	1	-0.310239	0.482521	0.240696	0.767879	0.18163	0.724619
ENSG00000065882	TBC1D1	protein_coding	4	37891084	38139175	1	0.600778	0.0199616	0.393355	0.127798	0.388612	0.444228	0.506621	0.0569172	-0.193373	0.736799	-0.312436	0.309945
ENSG00000065883	CDK13	protein_coding	7	39950121	40099580	1	-0.578768	0.0926955	-0.391676	0.259386	0.0693513	0.976149	0.15864	0.760663	0.103448	0.942308	0.186514	0.710644
ENSG00000065911	MTHFD2	protein_coding	2	74186172	74217565	1	0.00166179	1	-0.292325	0.30022	-0.213707	0.793736	-0.726056	0.00434288	-0.530494	0.123947	-0.494661	0.0841786
ENSG00000065923	SLC9A7	protein_coding	X	46599251	46759118	-1	-0.969138		-1.04657		0.481977		0.665057		0.439649		0.238655
ENSG00000065970	FOXJ2	protein_coding	12	8032716	8055517	1	0.228255	0.513432	0.283565	0.373634	-0.129182	0.920517	-0.102141	0.828493	-0.0217955	0.994369	0.0527138	0.922483
ENSG00000065978	YBX1	protein_coding	1	42682418	42703805	1	0.269499	0.545278	-0.570947	0.125821	-0.320327	0.770645	-1.00058	0.00583744	-0.257873	0.77664	-0.950027	0.0128091
ENSG00000065989	PDE4A	protein_coding	19	10416773	10469630	1	0.454703	0.148545	0.769109	0.0061519	0.277983	0.827561	0.109097	0.868858	-0.172814	0.79488	-0.347828	0.276955
ENSG00000066027	PPP2R5A	protein_coding	1	212285410	212361853	1	0.437623	0.0631299	0.414277	0.0666676	0.0299497	0.990426	-0.116059	0.740248	-0.0129662	0.997342	-0.453589	0.0603486
ENSG00000066032	CTNNA2	protein_coding	2	79185231	80648861	1	0.793465	0.806894	2.46762	0.271662	0		1.72648		-1.191	0.699006	-0.0861554	0.977148
ENSG00000066044	ELAVL1	protein_coding	19	7958573	8005659	-1	-1.27754	0.00731015	-1.52604	0.000738257	-0.27716	0.885314	-0.454091	0.461414	-0.180361	0.92066	-0.19924	0.793489
ENSG00000066056	TIE1	protein_coding	1	43300982	43323108	1	-2.57693	0.011655	-2.64325	0.00700694	0.688527	0.855215	1.85822	0.0900754	0.70545	0.785124	1.15724	0.376841
ENSG00000066084	DIP2B	protein_coding	12	50504985	50748657	1	-0.0338551	0.883226	-0.196437	0.242387	0.288808	0.346646	0.118637	0.615679	0.346065	0.10218	0.271914	0.1416
ENSG00000066117	SMARCD1	protein_coding	12	50085200	50100707	1	-0.172368	0.342757	-0.500819	0.00119377	-0.237696	0.471259	-0.555022	0.000298975	0.02035	0.982723	-0.0915189	0.71058
ENSG00000066135	KDM4A	protein_coding	1	43650149	43705518	1	0.314068	0.310545	0.195175	0.540396	-0.153577	0.892891	-0.19925	0.610056	-0.150358	0.851405	-0.0104462	0.991083
ENSG00000066136	NFYC	protein_coding	1	40691648	40771603	1	-0.080065	0.800961	-0.16917	0.534706	-0.227298	0.731115	-0.391011	0.145815	-0.284158	0.470569	-0.39102	0.135782
ENSG00000066185	ZMYND12	protein_coding	1	42430329	42456253	-1	0.835485	0.615221	1.44801	0.287991	-0.265778		0.209133	0.894077	1.26344	0.520039	1.5779	0.223078
ENSG00000066230	SLC9A3	protein_coding	5	470456	524449	-1	-0.135834	0.744485	0.527745	0.0936705	0.277961	0.760505	0.632524	0.0530095	0.304971	0.655055	0.643374	0.0796397
ENSG00000066248	NGEF	protein_coding	2	232878701	233013256	-1	-0.191313	0.646991	-0.924509	0.00598865	-0.291679	0.651593	-0.364405	0.231726	-0.128783	0.879218	-0.748835	0.00747642
ENSG00000066279	ASPM	protein_coding	1	197084121	197146694	-1	0.892907	0.0039636	-0.571277	0.0620159	0.143418	0.914944	-0.311895	0.424962	-0.199987	0.799478	-0.827582	0.00908902
ENSG00000066294	CD84	protein_coding	1	160541095	160579516	-1	-3.74561		-3.53015		-0.554486		0.102389		-0.391967		0.762679
ENSG00000066322	ELOVL1	protein_coding	1	43363398	43368074	-1	-0.294256	0.484133	-0.127313	0.778179	-0.312529	0.765816	-0.802622	0.0273954	0.0746939	0.969221	-0.0569655	0.929837
ENSG00000066382	MPPED2	protein_coding	11	30384493	30586872	-1	-1.3624	0.136516	-1.65433	0.0524364	-1.32929	0.552349	-0.553334	0.708561	0.686664	0.780102	1.56039	0.167158
ENSG00000066405	CLDN18	protein_coding	3	137998735	138033655	1	-0.162452	0.892635	0.993552	0.237371	-0.197603	0.990426	-1.09406	0.666942	-0.760897	0.854764	-0.472539	0.837999
ENSG00000066422	ZBTB11	protein_coding	3	101648889	101677135	-1	0.561667	0.0362234	0.433766	0.100139	0.26675	0.689072	-0.0763109	0.861776	0.097588	0.922049	0.0296946	0.95441
ENSG00000066427	ATXN3	protein_coding	14	92044496	92106621	-1	-2.02497		-1.99729		0.0329237		0.198528		-0.227078		0.566495
ENSG00000066455	GOLGA5	protein_coding	14	92794305	92839947	1	0.419264	0.25149	0.508483	0.129681	0.298305	0.754153	0.311785	0.471172	0.028197	0.99171	-0.117931	0.829419
ENSG00000066468	FGFR2	protein_coding	10	121478332	121598458	-1	-0.191836	0.57711	-0.921713	0.000645348	0.0192022	0.999543	0.383394	0.307771	-0.152117	0.870563	-0.120008	0.812014
ENSG00000066557	LRRC40	protein_coding	1	70144805	70205579	-1	-0.0606039	0.867561	-0.386745	0.141708	0.0437665	0.982849	-0.362345	0.197444	0.0480948	0.971444	-0.312672	0.31447
ENSG00000066583	ISOC1	protein_coding	5	129094749	129114028	1	-0.0482424	0.886749	-0.175195	0.512575	0.514983	0.0964426	0.265387	0.284934	-0.46366	0.0529956	-0.910202	1.50006e-06
ENSG00000066629	EML1	protein_coding	14	99737693	99942060	1	-2.89296		-3.08962		-0.420602		-0.0987211		-0.620578		-0.67146
ENSG00000066651	TRMT11	protein_coding	6	125986479	126203817	1	0.405441	0.246887	0.598922	0.0548845	0.0444924	0.989888	-0.0685494	0.902537	-0.229622	0.749758	-0.36707	0.334481
ENSG00000066654	THUMPD1	protein_coding	16	20702816	20742084	-1	-0.179845	0.365476	-0.0476623	0.836127	0.152569	0.769198	-0.00905324	0.992578	-0.164566	0.632918	-0.132763	0.586567
ENSG00000066697	MSANTD3	protein_coding	9	100427143	100451734	1	0.156276	0.666563	0.156646	0.647079	0.0799839	0.955313	0.0619713	0.900012	0.0260954	0.989233	-0.167833	0.678014
ENSG00000066735	KIF26A	protein_coding	14	104138587	104180894	1	-2.85345		-4.15624		-0.156852		-0.130236		0.151464		0.0740955
ENSG00000066739	ATG2B	protein_coding	14	96279195	96363341	-1	0.200716	0.512384	0.293334	0.280663	0.287806	0.637786	0.265025	0.40616	0.614842	0.0830303	0.38558	0.251659
ENSG00000066777	ARFGEF1	protein_coding	8	67173511	67343781	-1	0.537849	0.0911073	0.495892	0.106696	0.315259	0.692525	0.368282	0.323245	-0.027921	0.9905	-0.27024	0.511376
ENSG00000066813	ACSM2B	protein_coding	16	20536226	20576427	-1	-1.51779	0.298369	-0.654405	0.669274	-0.348065		1.92584	0.276914	-1.92226	0.451791	-0.785885	0.717556
ENSG00000066827	ZFAT	protein_coding	8	134477788	134713049	-1	-0.0529689	0.898764	0.100967	0.779923	-0.107728	0.942243	-0.0939368	0.845387	-0.328119	0.513917	-0.56655	0.071917
ENSG00000066855	MTFR1	protein_coding	8	65644734	65771261	1	0.295541	0.165229	0.023647	0.934792	-0.209213	0.635761	-0.61814	0.00050885	-0.358356	0.142085	-0.707499	6.48318e-05
ENSG00000066923	STAG3	protein_coding	7	100177563	100221488	1	0.236554	0.499247	0.00874233	0.987654	-0.173931	0.877522	0.0241052	0.978952	-0.368022	0.4362	-0.457815	0.164878
ENSG00000066926	FECH	protein_coding	18	57544377	57586732	-1	-0.317547	0.196358	-0.756986	0.000647459	-0.294071	0.396491	-0.409053	0.0262704	-0.327521	0.236814	-0.433388	0.0391146
ENSG00000066933	MYO9A	protein_coding	15	71822291	72118577	-1	0.0750129	0.786203	0.139146	0.56025	0.128395	0.873809	0.143397	0.626393	-0.621628	0.00670727	-0.586747	0.0040658
ENSG00000067057	PFKP	protein_coding	10	3066333	3137718	1	0.184794	0.538463	-0.335771	0.192641	-0.213853	0.774659	-0.394093	0.155675	-0.255399	0.592514	-0.340804	0.253281
ENSG00000067064	IDI1	protein_coding	10	1039152	1049119	-1	0.724662	0.0502768	-0.380598	0.330445	-0.171206	0.913598	-0.301599	0.541811	-0.464484	0.439238	-1.09261	0.00276085
ENSG00000067066	SP100	protein_coding	2	230415942	230545606	1	0.599736	0.161865	1.12262	0.00355198	0.422899	0.68077	0.719569	0.096832	0.780818	0.159604	1.01306	0.0171344
ENSG00000067082	KLF6	protein_coding	10	3775996	3785281	-1	0.0590687	0.824262	0.255095	0.205816	-0.195717	0.693372	-0.290273	0.178789	-0.531867	0.0180489	-0.28315	0.208921
ENSG00000067113	PLPP1	protein_coding	5	55424854	55534969	-1	0.245358	0.461527	0.358765	0.218719	-0.587588	0.137143	-0.935439	8.85205e-05	0.471184	0.22377	0.462816	0.136083
ENSG00000067141	NEO1	protein_coding	15	73051710	73305205	1	-0.0692586	0.864259	0.074045	0.844976	0.667582	0.116751	0.785054	0.00346237	0.103979	0.922544	0.31393	0.374627
ENSG00000067167	TRAM1	protein_coding	8	70573218	70608416	-1	0.603577	0.0909856	0.932427	0.00473468	0.104229	0.953221	-0.0214132	0.988093	0.0779151	0.964933	0.014329	0.988851
ENSG00000067177	PHKA1	protein_coding	X	72578814	72714319	-1	-0.735959	0.00288051	-0.526412	0.0274912	0.269164	0.646145	0.318769	0.260379	-0.141069	0.826138	-0.22028	0.491036
ENSG00000067182	TNFRSF1A	protein_coding	12	6328757	6342114	-1	-0.146025	0.486232	-0.0678145	0.761432	-0.355066	0.240853	-0.459088	0.00858419	-0.0923331	0.864064	-0.12071	0.643749
ENSG00000067191	CACNB1	protein_coding	17	39173453	39197703	-1	1.5404	6.35191e-09	1.20933	6.01738e-06	0.63488	0.182626	0.806278	0.00514449	0.56871	0.192773	0.442072	0.243732
ENSG00000067208	EVI5	protein_coding	1	92508696	92792404	-1	-0.357829	0.117606	-0.272791	0.225026	0.255113	0.622003	0.246558	0.360214	-0.102378	0.891458	-0.0407798	0.921097
ENSG00000067221	STOML1	protein_coding	15	73978926	73994622	-1	-1.24517	0.0420345	-0.860253	0.157326	-0.710376	0.630014	-0.119525	0.916097	0.146281	0.960985	0.474906	0.574301
ENSG00000067225	PKM	protein_coding	15	72199029	72231819	-1	0.0217413	0.974081	-0.731527	0.060981	-0.631937	0.417223	-1.23843	0.00109721	-0.131059	0.936754	-0.42522	0.398125
ENSG00000067248	DHX29	protein_coding	5	55256055	55307694	-1	0.055454	0.887828	0.0781621	0.828693	-0.189773	0.838656	-0.667021	0.011841	-0.140318	0.858337	-0.258069	0.46022
ENSG00000067334	DNTTIP2	protein_coding	1	93866284	93879918	-1	-0.702107	0.0406038	-0.603351	0.0699045	0.0019668	1	-0.217541	0.656056	-0.0451285	0.981675	-0.19562	0.701184
ENSG00000067365	METTL22	protein_coding	16	8621683	8649654	1	-1.81964		-1.83143		0.195978		0.378521		-0.023416		0.197374
ENSG00000067369	TP53BP1	protein_coding	15	43403061	43510728	-1	0.245065	0.0904595	0.349044	0.00916863	-0.0753807	0.895601	0.0262122	0.920336	-0.189799	0.377845	-0.277288	0.0592829
ENSG00000067445	TRO	protein_coding	X	54920462	54931431	1	-3.82599		-4.04738		-1.28059		-0.945673		1.78018		2.31031
ENSG00000067533	RRP15	protein_coding	1	218285293	218337983	1	-1.55605	0.00345985	-1.75562	0.000494092	-0.248235	0.913993	-0.450279	0.527199	-0.269096	0.86442	-0.343971	0.653944
ENSG00000067560	RHOA	protein_coding	3	49359139	49412998	-1	0.459871	0.143988	-0.0897498	0.816708	-0.385752	0.557762	-0.577941	0.0646874	-0.342209	0.517634	-0.534631	0.105003
ENSG00000067596	DHX8	protein_coding	17	43483865	43610338	1	0.487028	0.0143573	0.181488	0.404865	-0.0342651	0.984286	-0.0642664	0.839869	0.145857	0.762542	0.0213568	0.957775
ENSG00000067601	PMS2P4	transcribed_unprocessed_pseudogene	7	67139961	67302485	-1	0.237109	0.788792	0.109099	0.9069	-0.0275487	1	0.326249	0.740329	-0.614819	0.614904	-1.11163	0.119799
ENSG00000067606	PRKCZ	protein_coding	1	2050411	2185395	1	0.405676	0.0780234	0.194422	0.431343	-0.282104	0.55194	0.124652	0.698537	-0.164545	0.766783	-0.215727	0.482344
ENSG00000067704	IARS2	protein_coding	1	220094132	220148041	1	-0.0581772	0.826114	-0.390054	0.0421888	-0.449782	0.131786	-0.681316	0.000145409	-0.426346	0.0794123	-0.737984	6.00944e-05
ENSG00000067715	SYT1	protein_coding	12	78863993	79452008	1	-0.206855	0.794815	-0.0707961	0.932928	-0.71161	0.376679	-1.68005	3.00262e-05	1.11695	0.0842434	1.50546	0.00285838
ENSG00000067798	NAV3	protein_coding	12	77324641	78213010	1	-1.53765	0.0145259	-0.858991	0.176925	0.55452	0.764372	0.403308	0.663901	1.28296	0.125995	1.38794	0.039513
ENSG00000067829	IDH3G	protein_coding	X	153785766	153794512	-1	0.271363	0.508765	-0.262205	0.504934	-0.0790739	0.969706	-0.193888	0.710407	-0.0950834	0.949294	-0.373656	0.394182
ENSG00000067836	ROGDI	protein_coding	16	4796968	4802880	-1	-0.12453	0.758958	-0.266073	0.437546	-0.571864	0.355747	-0.285056	0.520064	-0.352353	0.535568	-0.470408	0.204756
ENSG00000067840	PDZD4	protein_coding	X	153802166	153830565	-1	-0.307216	0.77124	-1.17678	0.159595	0.4291	0.883881	0.81022	0.367477	-0.277891	0.92066	-0.229159	0.846701
ENSG00000067842	ATP2B3	protein_coding	X	153517642	153582939	1	-1.93969	0.250133	-1.34013	0.37153	0.175596		-0.0767327	0.999029	0.597671	0.843649	0.0445968	0.989412
ENSG00000067900	ROCK1	protein_coding	18	20946906	21111813	-1	-0.744422	0.043945	-0.678354	0.0570281	0.107622	0.954683	-0.0699685	0.917148	-0.0556235	0.97809	-0.255322	0.621315
ENSG00000067955	CBFB	protein_coding	16	67028984	67101058	1	0.536374	0.149876	0.291963	0.455026	0.150099	0.925077	-0.0684421	0.915819	-0.081719	0.963319	-0.353987	0.437044
ENSG00000067992	PDK3	protein_coding	X	24465244	24550466	1	1.14753	0.283336	0.775855	0.475088	0.714403	0.826455	0.722969	0.584404	0.274746	0.947465	-0.0468407	0.985584
ENSG00000068001	HYAL2	protein_coding	3	50317790	50322782	-1	0.364951	0.318855	0.0266852	0.955516	0.0442881	0.990426	0.442716	0.240469	0.314283	0.629161	0.129373	0.810619
ENSG00000068024	HDAC4	protein_coding	2	239048168	239401654	-1	-1.43715	0.00137845	-0.866757	0.047211	-0.286074	0.862835	-0.398685	0.489588	-0.585956	0.413565	-0.495663	0.366687
ENSG00000068028	RASSF1	protein_coding	3	50329782	50340980	-1	0.544739	0.0548123	0.324209	0.267132	-0.171141	0.855215	-0.750295	0.00371689	1.22177	7.07383e-07	0.894303	0.00031861
ENSG00000068078	FGFR3	protein_coding	4	1793293	1808872	1	0.29907	0.523963	-0.276912	0.539363	0.741265	0.298117	1.29504	0.00067274	-0.845261	0.120469	-0.841154	0.0621064
ENSG00000068079	IFI35	protein_coding	17	43006740	43014456	1	-0.0304761	0.95968	1.23585	0.000215308	0.655159	0.289943	1.25292	0.000133619	0.48338	0.378974	1.076	0.00157007
ENSG00000068097	HEATR6	protein_coding	17	60041008	60078922	-1	-0.747576	0.0171876	-0.303613	0.354446	-0.253259	0.77354	0.143342	0.75556	-0.431701	0.347543	-0.545402	0.0996968
ENSG00000068120	COASY	protein_coding	17	42561467	42566277	1	0.401535	0.151676	0.207062	0.485095	-0.313367	0.612644	-0.400052	0.174897	-0.413925	0.301314	-0.279752	0.409698
ENSG00000068137	PLEKHH3	protein_coding	17	42667914	42676994	-1	-1.09025	0.0161552	-0.988647	0.0237158	-0.167792	0.942113	0.0199732	0.99583	0.0906586	0.97084	0.265071	0.699799
ENSG00000068305	MEF2A	protein_coding	15	99565417	99716488	1	0.361253	0.495824	0.495817	0.298434	0.772664	0.3578	0.714982	0.153193	0.42694	0.633179	0.296398	0.650364
ENSG00000068308	OTUD5	protein_coding	X	48922024	48958386	-1	0.369921	0.0241312	0.32183	0.0424715	0.102657	0.847324	0.195491	0.262358	0.321773	0.109117	0.428355	0.00614331
ENSG00000068323	TFE3	protein_coding	X	49028726	49043410	-1	0.435012	0.226125	0.671262	0.0374799	0.379104	0.624085	0.22545	0.627312	0.644543	0.144358	0.784609	0.0225818
ENSG00000068354	TBC1D25	protein_coding	X	48539714	48562609	1	0.421291	0.101763	0.502824	0.035472	0.238887	0.66893	0.249478	0.368095	0.420721	0.160525	0.301419	0.257178
ENSG00000068366	ACSL4	protein_coding	X	109624244	109733403	-1	0.544903	0.287661	0.260679	0.637261	0.524928	0.639174	0.376777	0.5499	-0.115262	0.957371	-0.303889	0.651161
ENSG00000068383	INPP5A	protein_coding	10	132537787	132783480	1	0.0762174	0.82748	-0.508699	0.0458322	-0.478056	0.309795	-0.506856	0.0685314	-0.350729	0.389651	-0.761975	0.00285486
ENSG00000068394	GPKOW	protein_coding	X	49113407	49123735	-1	0.339176	0.209493	0.209982	0.449252	-0.33813	0.445165	-0.419168	0.0749387	0.272905	0.493252	0.161676	0.62496
ENSG00000068400	GRIPAP1	protein_coding	X	48973720	49002264	-1	-1.68294		-1.48377		0.238926		0.37715		0.0472415		0.119866
ENSG00000068438	FTSJ1	protein_coding	X	48476021	48486364	1	0.388784	0.392534	0.172337	0.72652	-0.39513	0.705888	-0.964614	0.015375	0.203327	0.865297	0.263855	0.650415
ENSG00000068489	PRR11	protein_coding	17	59155732	59206709	1	-0.65302	0.321458	-2.5726	1.87548e-06	-0.099536	0.985263	-0.608191	0.412736	0.195189	0.936754	-0.32053	0.723269
ENSG00000068615	REEP1	protein_coding	2	86213993	86338083	-1	-1.26721	0.365908	-2.44792	0.0703514	0.245555	0.970965	0.396304	0.819781	0.963362	0.775996	1.01364	0.607607
ENSG00000068650	ATP11A	protein_coding	13	112690038	112887168	1	0.0671138	0.898299	0.320922	0.422171	0.336379	0.742736	0.525776	0.205849	-0.119751	0.936754	-0.52102	0.222443
ENSG00000068654	POLR1A	protein_coding	2	86020216	86106155	-1	-1.21651	7.57009e-05	-1.26208	1.39242e-05	-0.272741	0.767693	-0.629023	0.0552917	-0.047154	0.979234	-0.229001	0.60578
ENSG00000068697	LAPTM4A	protein_coding	2	20032650	20051628	-1	0.661164	0.00394173	0.725615	0.000807712	0.0735549	0.948549	-0.0659686	0.856833	0.13915	0.804548	-0.029284	0.943734
ENSG00000068724	TTC7A	protein_coding	2	46916157	47076137	1	0.471493	0.189434	0.440645	0.199679	0.0140229	1	0.120912	0.828493	0.319567	0.648319	0.321687	0.486842
ENSG00000068745	IP6K2	protein_coding	3	48688003	48740353	-1	0.385052	0.0322608	-0.0305725	0.902722	-0.0797393	0.918193	-0.0720994	0.799252	0.0131669	0.994369	-0.0363963	0.908894
ENSG00000068784	SRBD1	protein_coding	2	45388680	45612165	-1	0.240944	0.284878	-0.136643	0.566525	0.059922	0.951547	-0.356021	0.0997179	-0.322735	0.283211	-0.731979	0.000324677
ENSG00000068796	KIF2A	protein_coding	5	62306162	62391025	1	0.648573	0.0247627	0.297867	0.33271	0.0715274	0.965055	-0.125465	0.779339	-0.0417941	0.979423	-0.452932	0.164625
ENSG00000068831	RASGRP2	protein_coding	11	64726911	64745456	-1	4.39	0.00672558	4.50925	0.00338096	1.02179	0.376054	2.09218	0.000233494	-0.0755117	0.980777	0.225944	0.793914
ENSG00000068878	PSME4	protein_coding	2	53864069	53970993	-1	0.386729	0.157054	0.189947	0.515758	0.145194	0.888684	-0.318843	0.293253	0.329199	0.436243	0.0408927	0.929588
ENSG00000068885	IFT80	protein_coding	3	160256986	160399880	-1	-0.674344	0.0484938	-0.804085	0.0128201	0.109084	0.949274	0.310019	0.476756	-0.349006	0.574192	-0.446445	0.260557
ENSG00000068903	SIRT2	protein_coding	19	38878555	38899862	-1	-0.85886	0.0535813	-0.943521	0.0256735	0.240012	0.893262	0.157352	0.821328	0.704939	0.266379	0.839427	0.0754964
ENSG00000068912	ERLEC1	protein_coding	2	53787009	53833038	1	0.348613	0.113789	0.470578	0.0202608	0.259712	0.571268	0.292815	0.21265	0.11524	0.831139	-0.180279	0.502286
ENSG00000068971	PPP2R5B	protein_coding	11	64917553	64934475	1	0.0348686	0.92751	0.790987	0.000677384	0.783911	0.0269427	1.30414	1.38695e-08	0.912956	0.00118193	1.47458	2.90652e-10
ENSG00000068976	PYGM	protein_coding	11	64746389	64759974	-1	-1.72677	0.0153205	-0.545581	0.478056	0.629556	0.765832	0.911175	0.28539	-0.451596	0.805935	0.619932	0.509121
ENSG00000069011	PITX1	protein_coding	5	135027734	135034813	-1	-0.427901	0.0981296	-0.726069	0.00225832	-0.485485	0.280231	-0.69448	0.00589066	0.105119	0.915318	-0.0976472	0.819706
ENSG00000069020	MAST4	protein_coding	5	66596380	67169593	1	0.332523	0.367937	0.418092	0.213662	0.407474	0.720477	0.805495	0.07062	0.880156	0.0553851	1.26848	0.000446813
ENSG00000069122	ADGRF5	protein_coding	6	46852522	46954943	-1	4.15775	0.000520126	2.56975	0.0316495	0	1	0.885062	0.809897	1.0058	0.870925	1.2354	0.685632
ENSG00000069188	SDK2	protein_coding	17	73334384	73644445	-1	-3.39797		-3.87141		1.80945		2.58962		-0.672728		0.227059
ENSG00000069248	NUP133	protein_coding	1	229440259	229508341	-1	-0.193397	0.230888	-0.518522	0.000218712	-0.260618	0.296276	-0.461849	0.000606883	-0.348261	0.0553851	-0.597511	2.95598e-05
ENSG00000069275	NUCKS1	protein_coding	1	205712822	205750182	-1	0.115708	0.747448	-0.720628	0.00660957	-0.516456	0.289746	-0.634416	0.0225234	-1.16415	3.47863e-05	-1.53079	9.46236e-10
ENSG00000069329	VPS35	protein_coding	16	46656132	46689518	-1	0.0480913	0.872406	-0.0731252	0.788618	-0.209513	0.712867	-0.439703	0.0473497	-0.101178	0.882491	-0.147408	0.63386
ENSG00000069345	DNAJA2	protein_coding	16	46955362	46973674	-1	0.657508	0.0449111	0.429532	0.193064	-0.000661762	1	-0.278156	0.514316	-0.164645	0.864064	-0.446998	0.244159
ENSG00000069399	BCL3	protein_coding	19	44747705	44760044	1	1.29111	0.0118661	1.52362	0.00182404	0.973267	0.28703	1.43041	0.00466989	0.336291	0.795683	0.578131	0.370258
ENSG00000069424	KCNAB2	protein_coding	1	5990927	6101193	1	-0.198401	0.752543	0.867704	0.0646234	0.585164	0.600184	1.24626	0.00849087	0.301113	0.80234	0.515819	0.384583
ENSG00000069431	ABCC9	protein_coding	12	21797389	21942543	-1	-2.73919	0.000386729	-2.08048	0.00534754	0.359368	0.916179	0.375809	0.758586	-0.0777563	0.988456	-0.0285222	0.991453
ENSG00000069482	GAL	protein_coding	11	68683779	68691175	1	-0.0585236	0.971834	-1.11379	0.308455	0.123957	0.990426	-0.681986	0.591978	1.42282	0.306793	0.656138	0.616725
ENSG00000069493	CLEC2D	protein_coding	12	9664969	9699553	1	0.320757	0.388018	0.468646	0.153981	0.741836	0.185166	0.895992	0.009001	0.436724	0.523174	0.41935	0.395384
ENSG00000069509	FUNDC1	protein_coding	X	44523639	44542859	-1	-0.132906	0.790475	0.0799002	0.872971	1.00371	0.793736	-1.55052	0.53181	0.284374	0.697611	-0.296364	0.524878
ENSG00000069667	RORA	protein_coding	15	60488284	61229302	-1	1.00715	0.00589431	1.664	3.18454e-07	1.83381	0.0414465	1.5534	0.0206365	1.32449	0.150227	2.44821	0.000102315
ENSG00000069696	DRD4	protein_coding	11	637269	640706	1	0.635243	0.560564	1.15113	0.197693	0.062789	0.998766	0.831528	0.423226	0.639328	0.731645	-0.933429	0.456102
ENSG00000069702	TGFBR3	protein_coding	1	91680343	91906335	-1	0.434586	0.0434284	0.86957	5.44668e-06	-0.579118	0.0645291	-0.779708	0.0001167	-0.146454	0.805385	-0.216856	0.487276
ENSG00000069812	HES2	protein_coding	1	6412418	6424670	-1	-0.195916	0.745934	-0.417908	0.414122	0.0559317	0.993084	0.206676	0.788196	0.0913598	0.971384	0.326563	0.631058
ENSG00000069849	ATP1B3	protein_coding	3	141876124	141926549	1	0.390038	0.379753	-0.0468785	0.933817	-0.170724	0.922444	-0.555962	0.212457	0.340769	0.6784	-0.161686	0.796505
ENSG00000069869	NEDD4	protein_coding	15	55826922	55993660	-1	-1.61157		-1.42276		0.590132		0.479581		0.36636		0.420419
ENSG00000069943	PIGB	protein_coding	15	55318960	55355648	1	-0.763589	0.0331582	-0.749763	0.0281791	-0.0568617	0.987895	0.0536166	0.944063	0.291213	0.705691	0.0207395	0.979845
ENSG00000069956	MAPK6	protein_coding	15	51952106	52067375	1	0.356352	0.475175	0.32149	0.503431	0.0915162	0.974361	-0.129954	0.854276	-0.177587	0.908531	-0.333903	0.569512
ENSG00000069966	GNB5	protein_coding	15	52115100	52191392	-1	-0.903863	0.035506	-0.828098	0.0457636	0.173746	0.935308	0.30856	0.612994	-0.398798	0.634271	-0.0465695	0.956094
ENSG00000069974	RAB27A	protein_coding	15	55202966	55319113	-1	-2.20543		-2.06987		-0.18462		0.113991		-0.120582		0.248871
ENSG00000069998	HDHD5	protein_coding	22	17137511	17165287	-1	-0.63362	0.0243088	-0.751759	0.00490399	-0.983165	0.00633767	-0.937056	0.000205247	-0.231907	0.695545	-0.0323002	0.952392
ENSG00000070010	UFD1	protein_coding	22	19449911	19479202	-1	-0.692032	0.0509468	-0.951863	0.00423979	-0.0899548	0.96139	-0.397263	0.345392	0.26868	0.732021	0.0487697	0.939122
ENSG00000070018	LRP6	protein_coding	12	12116025	12267044	-1	0.197606	0.37314	0.469225	0.0124223	-0.0963904	0.902569	-0.258725	0.240367	-0.161246	0.699835	-0.207223	0.401603
ENSG00000070047	PHRF1	protein_coding	11	576470	612222	1	3.16502	0.146177	-3.20649	0.217826	-4.70375	0.283646	-1.16177	0.709241	-0.433822	0.961642	-0.440252	0.886088
ENSG00000070061	ELP1	protein_coding	9	108866898	108934328	-1	-0.466874	0.0661582	-0.0784036	0.80504	-0.23432	0.720477	-0.308217	0.282335	-0.403569	0.265044	-0.389139	0.173146
ENSG00000070081	NUCB2	protein_coding	11	17208153	17349980	1	-1.7655		-1.3523		0.356453		0.329991		-0.28783		-0.340829
ENSG00000070087	PFN2	protein_coding	3	149964904	150050788	-1	0.00387147	0.994867	-0.440577	0.0321336	-0.314086	0.434182	-0.639118	0.000951223	-0.492554	0.0446036	-0.721158	0.00020353
ENSG00000070159	PTPN3	protein_coding	9	109375466	109498313	-1	-0.0991627	0.742093	-0.0770678	0.795068	-0.146061	0.865488	0.108349	0.759279	-0.378843	0.286122	-0.40599	0.133449
ENSG00000070182	SPTB	protein_coding	14	64746283	64879907	-1	-3.57335		-3.36105		0.183962		0.307659		0.141413		0.823849
ENSG00000070190	DAPP1	protein_coding	4	99816827	99870190	1	-0.812599	0.233616	-0.853506	0.18252	-0.453159	0.852979	0.0281805	0.996686	0.180072	0.95171	1.18932	0.107906
ENSG00000070214	SLC44A1	protein_coding	9	105244622	105439171	1	-0.412306	0.0656489	-0.101759	0.70019	-0.0597503	0.961269	0.298003	0.26314	-0.288209	0.496523	0.409083	0.128774
ENSG00000070269	TMEM260	protein_coding	14	56488354	56650606	1	0.25829	0.551011	0.434258	0.245245	0.00995443	1	0.159462	0.77736	-0.271962	0.762857	-0.185842	0.751241
ENSG00000070366	SMG6	protein_coding	17	2059839	2303785	-1	0.474172	0.0979872	0.254006	0.40031	0.0600064	0.971887	0.0997805	0.818113	-0.225551	0.710647	-0.147678	0.728138
ENSG00000070367	EXOC5	protein_coding	14	57200507	57268905	-1	0.0723454	0.817953	0.167952	0.524471	0.0574031	0.966001	-0.148177	0.660091	-0.226443	0.61496	-0.451563	0.0740167
ENSG00000070371	CLTCL1	protein_coding	22	19179473	19291719	-1	0.302033	0.587353	-0.879037	0.0603668	-0.0476161	0.993825	0.00353631	1	0.314455	0.762837	0.237867	0.719453
ENSG00000070388	FGF22	protein_coding	19	639879	644373	1	-4.40975		-5.19142		0.145104		0.567372		0.179753		0.820804
ENSG00000070404	FSTL3	protein_coding	19	676392	683392	1	-0.196812	0.667232	0.0306712	0.953755	0.280142	0.822196	0.819367	0.0286427	-0.510974	0.373425	-0.18044	0.748393
ENSG00000070413	DGCR2	protein_coding	22	19036282	19122454	-1	0.00209501	0.999133	0.0702184	0.776833	-0.328425	0.36727	-0.402314	0.0464824	-0.0398033	0.970593	-0.0628875	0.846701
ENSG00000070423	RNF126	protein_coding	19	647526	663233	-1	0.227312	0.487689	-0.343683	0.236851	-0.0489808	0.983803	-0.460048	0.133935	0.589552	0.106029	0.0537111	0.916138
ENSG00000070444	MNT	protein_coding	17	2384073	2401104	-1	-1.47353		-1.42317		0.0710414		0.274889		-0.00251152		0.334586
ENSG00000070476	ZXDC	protein_coding	3	126437601	126475891	-1	0.00959795	0.976755	0.32741	0.0827497	0.293856	0.430776	0.176931	0.475786	-0.110646	0.825636	0.0162672	0.966736
ENSG00000070495	JMJD6	protein_coding	17	76712832	76726799	-1	-1.89501		-1.72641		-0.0685855		-0.212734		0.235511		0.116387
ENSG00000070501	POLB	protein_coding	8	42338454	42371808	1	-1.20838		-1.19317		0.177231		0.258149		-0.0588802		0.55283
ENSG00000070526	ST6GALNAC1	protein_coding	17	76624761	76643786	-1	0.948585	0.228751	2.12539	0.00145546	-1.28404	0.883419	-1.03853	0.761467	0	1	1.65776	0.555545
ENSG00000070540	WIPI1	protein_coding	17	68420948	68457513	-1	-0.905171	0.178953	-0.900322	0.158363	0.70623	0.644064	0.874545	0.228495	0.3056	0.87818	0.545521	0.527431
ENSG00000070601	FRMPD1	protein_coding	9	37650954	37746904	1	-4.27191		-4.09948		-0.285777		-0.0882355		0.374853		0.989305
ENSG00000070610	GBA2	protein_coding	9	35736866	35749228	-1	-0.186454	0.435381	0.11322	0.643631	0.106597	0.903659	0.428565	0.056022	-0.0410401	0.970382	-0.119725	0.694189
ENSG00000070614	NDST1	protein_coding	5	150485818	150558211	1	0.103458	0.742248	-0.470621	0.0475543	-0.25081	0.681994	-0.564683	0.0199497	-0.00327955	1	-0.247184	0.423036
ENSG00000070669	ASNS	protein_coding	7	97851677	97872542	-1	0.140203	0.587353	0.842507	8.05125e-06	0.0222907	0.992159	-0.40722	0.0312403	-0.0725478	0.919946	0.350897	0.0912188
ENSG00000070718	AP3M2	protein_coding	8	42152946	42171673	1	0.38787	0.374336	0.160265	0.737854	0.252774	0.859233	0.363367	0.463624	-0.287916	0.762113	-0.136543	0.831821
ENSG00000070729	CNGB1	protein_coding	16	57882340	57971128	-1	-0.74716	0.638381	-0.226613	0.89496	-0.929148		0.586642	0.797852	1.84282	0.589078	2.39818	0.257749
ENSG00000070731	ST6GALNAC2	protein_coding	17	76565377	76586956	-1	0.347073	0.724676	0.00666392	0.99925	1.38606	0.415829	2.29033	0.00748046	-0.0150546	1	0.408329	0.733372
ENSG00000070756	PABPC1	protein_coding	8	100685816	100722809	-1	0.687534	0.0922396	-0.0724775	0.893697	-0.343873	0.766623	-0.861679	0.0321362	-0.0120029	1	-0.345198	0.512269
ENSG00000070759	TESK2	protein_coding	1	45343883	45491163	-1	2.03189	1.85482e-12	1.46186	8.43605e-07	0.975366	0.336381	1.43552	0.00998188	0.527286	0.325079	0.853506	0.0186597
ENSG00000070761	CFAP20	protein_coding	16	58113592	58129381	-1	0.309764	0.419947	-0.0519583	0.912741	-0.209106	0.867941	-0.490936	0.187073	0.111156	0.936754	-0.0656168	0.912905
ENSG00000070770	CSNK2A2	protein_coding	16	58157907	58198106	-1	0.4707	0.143141	0.257406	0.4457	-0.0883054	0.955079	-0.319029	0.39883	-0.00407549	1	-0.20225	0.645179
ENSG00000070778	PTPN21	protein_coding	14	88465778	88555007	-1	-0.426498	0.158797	0.0192108	0.963825	0.699925	0.138252	0.780293	0.0093202	-0.295069	0.567653	-0.265792	0.466551
ENSG00000070785	EIF2B3	protein_coding	1	44850522	44986722	-1	-0.208102	0.45883	-0.553794	0.0191471	-0.357084	0.394082	-0.849242	4.12193e-05	-0.227933	0.588413	-0.580573	0.0124296
ENSG00000070808	CAMK2A	protein_coding	5	150219491	150290093	-1	-1.48511	0.12941	-0.804359	0.42629	-0.0496076	1	-0.366691	0.824123	1.32073	0.360142	1.7621	0.0796523
ENSG00000070814	TCOF1	protein_coding	5	150357629	150400308	1	-0.255945	0.432623	-1.05223	6.75436e-05	-0.200067	0.840767	-0.724926	0.00920408	-0.125603	0.896489	-0.666156	0.0246135
ENSG00000070831	CDC42	protein_coding	1	22052627	22101360	1	0.39525	0.53409	-0.0366476	0.963491	-0.171377	0.949274	-0.487247	0.484554	0.00917918	1	-0.394507	0.596626
ENSG00000070882	OSBPL3	protein_coding	7	24796540	24981634	-1	0.587799	0.276609	0.609105	0.230737	-0.456793	0.737595	-0.918683	0.078918	0.0394757	0.993335	0.25122	0.749936
ENSG00000070886	EPHA8	protein_coding	1	22563489	22603595	1	-2.87764	0.119293	0.274554	0.850089	0.381513	0.895905	1.06114	0.183754	1.80674	0.330446	2.74951	0.0266988
ENSG00000070950	RAD18	protein_coding	3	8775402	8963773	-1	0.574102	0.0454748	-0.0624235	0.870851	0.171295	0.873853	-0.280686	0.428276	-0.0672175	0.95982	-0.426061	0.192743
ENSG00000070961	ATP2B1	protein_coding	12	89588049	89709300	-1	0.0436469	0.908905	0.0558366	0.874786	0.196294	0.85232	-0.110769	0.816025	0.00318389	1	-0.40973	0.163672
ENSG00000070985	TRPM5	protein_coding	11	2404515	2444514	-1	0.793473	0.825665	1.48374	0.625973	2.7394		3.12786		3.16154	0.397617	2.75651	0.350546
ENSG00000071051	NCK2	protein_coding	2	105744912	105894274	1	0.220024	0.273102	0.238199	0.201719	-0.120341	0.858245	-0.203926	0.365859	-0.0079162	1	0.0263704	0.935043
ENSG00000071054	MAP4K4	protein_coding	2	101696850	101894690	1	0.475399	0.182354	0.291743	0.42709	0.163623	0.905075	-0.215428	0.656731	0.0640491	0.971319	-0.0915439	0.867642
ENSG00000071073	MGAT4A	protein_coding	2	98619106	98731132	-1	-2.71724		-1.93887		0.347225		0.800786		-0.275792		0.304388
ENSG00000071082	RPL31	protein_coding	2	101002229	101024032	1	0.0623274	0.856798	-0.161059	0.576187	-0.368063	0.46248	-0.338883	0.231325	-0.139264	0.840379	-0.34982	0.233018
ENSG00000071127	WDR1	protein_coding	4	10074339	10116949	-1	0.285632	0.49964	-0.0728451	0.881193	-0.112016	0.950317	-0.229752	0.660665	0.0811728	0.964778	-0.313022	0.514041
ENSG00000071189	SNX13	protein_coding	7	17790761	17940501	-1	0.417046	0.294167	0.334423	0.394053	0.161845	0.918277	0.0727756	0.913183	-0.0862169	0.959854	-0.313214	0.514013
ENSG00000071205	ARHGAP10	protein_coding	4	147732063	148072776	1	0.46144	0.112501	0.235152	0.448054	0.405394	0.398988	0.0563163	0.901892	0.187409	0.728618	-0.0504818	0.905451
ENSG00000071242	RPS6KA2	protein_coding	6	166409364	166906451	-1	-0.122199	0.846357	-0.0864265	0.889513	1.41528	0.0729754	2.42354	8.97049e-07	0.259049	0.875619	0.663017	0.307705
ENSG00000071243	ING3	protein_coding	7	120950763	120977216	1	-0.515211	0.285867	-0.085818	0.883147	0.114404	0.960585	-0.405973	0.4784	-0.253015	0.826191	-0.769716	0.118315
ENSG00000071246	VASH1	protein_coding	14	76761468	76783015	1	-2.39264	0.00230511	-1.30049	0.0794658	-0.0294773	1	0.622036	0.509192	-0.693254	0.622029	-0.0214845	0.994588
ENSG00000071282	LMCD1	protein_coding	3	8501807	8574668	1	-0.221728	0.506429	-0.133082	0.691203	0.557039	0.571865	0.685817	0.177867	0.272133	0.522819	0.382742	0.162037
ENSG00000071462	BUD23	protein_coding	7	73683025	73705161	1	0.245632	0.242195	0.209157	0.305096	-0.275786	0.46248	-0.625242	0.000367141	0.0697855	0.920681	-0.189849	0.428803
ENSG00000071537	SEL1L	protein_coding	14	81471547	81533853	-1	0.407193	0.357683	0.739068	0.0550118	0.22841	0.88557	0.464294	0.32769	-0.145881	0.92238	-0.24001	0.678341
ENSG00000071539	TRIP13	protein_coding	5	892884	919357	1	-0.110178	0.729549	-0.929255	6.32562e-05	-0.318531	0.543239	-0.86924	0.000125148	0.0266648	0.986132	-0.529975	0.0427844
ENSG00000071553	ATP6AP1	protein_coding	X	154428633	154436516	1	0.111234	0.653372	0.0158032	0.956422	0.0951714	0.908894	0.0248972	0.957221	0.170331	0.6804	0.257466	0.276672
ENSG00000071564	TCF3	protein_coding	19	1609290	1652615	-1	-0.147946	0.503912	-0.519558	0.00390085	-0.267496	0.467141	-0.31614	0.103441	-0.53898	0.00963785	-0.477016	0.0109593
ENSG00000071575	TRIB2	protein_coding	2	12716910	12742734	1	1.21139	8.14635e-17	1.1239	5.35754e-15	0.0169985	0.993697	0.0971759	0.652182	-0.277412	0.196313	-0.482152	0.00204792
ENSG00000071626	DAZAP1	protein_coding	19	1407569	1435687	1	0.347863	0.16726	-0.130592	0.643643	-0.495537	0.202567	-0.76236	0.000669466	-0.466545	0.137414	-0.630048	0.00883089
ENSG00000071655	MBD3	protein_coding	19	1573596	1592865	-1	-0.997986	0.000284932	-0.981902	0.000172618	-0.338396	0.595968	-0.324874	0.329771	-0.401215	0.353992	-0.110132	0.805741
ENSG00000071794	HLTF	protein_coding	3	149030127	149086554	-1	0.265046	0.110685	-0.165365	0.335905	0.0682692	0.920065	-0.062442	0.801353	-0.415641	0.0175569	-0.595542	3.4653e-05
ENSG00000071859	FAM50A	protein_coding	X	154444141	154450654	1	0.18607	0.53708	0.166167	0.568417	-0.108338	0.922779	-0.0755285	0.854016	-0.305613	0.458668	-0.405116	0.14498
ENSG00000071889	FAM3A	protein_coding	X	154506159	154516242	-1	-0.172826	0.477766	-0.362308	0.0780599	-0.281505	0.534133	-0.219321	0.402759	0.105439	0.863806	0.139132	0.63869
ENSG00000071894	CPSF1	protein_coding	8	144393229	144409335	-1	0.025921	0.919463	-0.18613	0.310555	-0.371052	0.177361	-0.268143	0.153623	-0.42285	0.0419037	-0.658268	6.00944e-05
ENSG00000071909	MYO3B	protein_coding	2	170178145	170655171	1	-2.62228	0.0159562	-2.55818	0.0137479	0.962202	0.79166	1.18393	0.429692	-0.46185	0.912921	0.58543	0.73159
ENSG00000071967	CYBRD1	protein_coding	2	171522247	171558129	1	1.38955	2.89213e-11	1.6063	8.2172e-16	0.0883378	0.930725	0.10246	0.759127	0.586681	0.150286	1.80487	3.63416e-12
ENSG00000071994	PDCD2	protein_coding	6	170575295	170584692	-1	0.0400975	0.900197	-0.242333	0.304998	-0.265655	0.58732	-0.701628	0.000631644	-0.260679	0.471355	-0.539454	0.0149812
ENSG00000072041	SLC6A15	protein_coding	12	84859491	84913629	-1	-4.40244		-6.56684		2.63737		0.677029		-0.191636		0.764852
ENSG00000072042	RDH11	protein_coding	14	67676800	67695793	-1	0.398559	0.231985	0.00237477	0.999402	-0.0991066	0.949274	-0.228614	0.588586	-0.240427	0.733246	-0.148301	0.75976
ENSG00000072062	PRKACA	protein_coding	19	14091688	14118084	-1	0.0427617	0.919736	0.00492957	0.994779	0.0583576	0.975376	-0.0279424	0.969867	0.0308078	0.986132	-0.150341	0.72664
ENSG00000072071	ADGRL1	protein_coding	19	14147743	14206187	-1	-2.03186		-3.22393		-0.46448		-0.189889		-0.280185		0.127157
ENSG00000072080	SPP2	protein_coding	2	234050679	234077134	1	-0.535539	0.364483	-0.420469	0.467303	0.614251	0.604836	0.296308	0.701773	0.0656297	0.983401	0.643614	0.320344
ENSG00000072110	ACTN1	protein_coding	14	68874128	68979440	-1	0.0938495	0.633624	-0.19534	0.235815	-0.0299756	0.979688	-0.219824	0.23048	0.100437	0.80632	0.065305	0.798329
ENSG00000072121	ZFYVE26	protein_coding	14	67727374	67816590	-1	-0.454635	0.031615	-0.136037	0.571702	0.120211	0.88574	0.253772	0.305824	0.283933	0.411942	0.372578	0.116204
ENSG00000072133	RPS6KA6	protein_coding	X	84058346	84188199	-1	-5.42605		-4.54227		0.260076		0.500603		0.50158		0.878206
ENSG00000072134	EPN2	protein_coding	17	19215615	19336715	1	0.412286	0.0269118	0.286299	0.122031	0.394287	0.174434	0.450431	0.0118377	0.401736	0.0868881	0.43575	0.0241619
ENSG00000072135	PTPN18	protein_coding	2	130356045	130375405	1	-0.53358	0.00324523	-0.24001	0.183527	-0.20006	0.593394	-0.0529247	0.841705	-0.0216981	0.982723	-0.103557	0.682412
ENSG00000072163	LIMS2	protein_coding	2	127638381	127681786	-1	2.02572	0.0031451	1.61096	0.0168109	0.15705	0.895905	0.351332	0.32118	0.432137	0.439238	0.638991	0.0861201
ENSG00000072182	ASIC4	protein_coding	2	219514170	219538772	1	0.0399434	0.986507	2.23708	0.035049	0.88854	0.648843	1.50848	0.0751652	0.212593	0.963421	1.07317	0.332513
ENSG00000072195	SPEG	protein_coding	2	219434843	219493629	1	-1.8394		-1.51717		0.955758		1.63087		0.372806		1.20942
ENSG00000072201	LNX1	protein_coding	4	53459301	53701405	-1	1.58375	0.0400019	1.5325	0.0385011	0	1	0	1	2.10952	0.413132	2.11769	0.269549
ENSG00000072210	ALDH3A2	protein_coding	17	19648136	19685760	1	-0.588443	0.0300705	-0.0529015	0.883414	-0.900984	0.0130499	-1.05097	1.75329e-05	-0.206798	0.736142	0.00770379	0.995484
ENSG00000072274	TFRC	protein_coding	3	196027183	196082096	-1	-0.211934	0.619482	-0.598877	0.0819955	-0.429002	0.589792	-0.940413	0.00553682	-0.615973	0.203713	-0.717642	0.054489
ENSG00000072310	SREBF1	protein_coding	17	17810399	17837002	-1	0.147948	0.776138	-0.030256	0.958459	-1.05782	0.0691822	-1.18964	0.00172875	-1.14048	0.0124365	-0.942515	0.0231911
ENSG00000072364	AFF4	protein_coding	5	132875395	132963634	-1	0.651651	0.0448161	0.641501	0.0394544	0.473204	0.463898	0.338563	0.390887	0.554933	0.216086	0.414861	0.279292
ENSG00000072401	UBE2D1	protein_coding	10	58334979	58370751	1	0.896372	0.0420144	1.0198	0.0145067	0.684253	0.40092	0.420201	0.434996	0.285523	0.785486	0.319788	0.58866
ENSG00000072415	PALS1	protein_coding	14	67240713	67336061	1	-0.266682	0.388402	-0.242253	0.416788	-0.0292022	0.994842	-0.144693	0.730635	-0.529676	0.140821	-0.743657	0.00641462
ENSG00000072422	RHOBTB1	protein_coding	10	60869438	61001440	-1	0.344545	0.383443	0.282864	0.463189	-0.748209	0.94008	0.49173	0.861776	-0.132996	0.943273	0.589	0.23025
ENSG00000072501	SMC1A	protein_coding	X	53374149	53422728	-1	-0.43818	0.0447172	-0.868369	1.12008e-05	-0.204267	0.724546	-0.65325	0.00152326	-0.47303	0.0767701	-0.967248	9.70961e-07
ENSG00000072506	HSD17B10	protein_coding	X	53431258	53434370	-1	-0.392923	0.115724	-1.04319	2.26994e-06	-0.592536	0.0978022	-0.93417	2.47033e-05	-0.260891	0.519153	-0.387259	0.131192
ENSG00000072518	MARK2	protein_coding	11	63838928	63911020	1	0.329619	0.0384782	0.237273	0.132552	0.0737814	0.915136	-0.00715202	0.995316	0.233973	0.343169	0.0521379	0.840819
ENSG00000072571	HMMR	protein_coding	5	163460203	163491941	1	1.69959	6.44599e-06	-0.881091	0.0236227	0.332937	0.778514	-0.235703	0.684688	-0.199794	0.864299	-1.23799	0.00151995
ENSG00000072609	CHFR	protein_coding	12	132822187	132956304	-1	-0.629129	0.0432501	-0.604818	0.0428412	0.144343	0.912835	0.210933	0.62831	0.0451174	0.979321	0.115354	0.81467
ENSG00000072657	TRHDE	protein_coding	12	72087266	72670758	1	-0.186377	0.914853	0.947964	0.414123	-1.28404		2.12349	0.334678	-0.0260657	1	0.380119	0.759857
ENSG00000072682	P4HA2	protein_coding	5	132190147	132295315	-1	0.228341	0.46425	0.651227	0.0108697	0.170719	0.866414	0.646608	0.014168	0.448261	0.252735	0.435784	0.159653
ENSG00000072736	NFATC3	protein_coding	16	68084751	68229259	1	-0.139148	0.465368	0.0496628	0.81344	0.00421521	1	-0.189365	0.321961	-0.0647642	0.91652	-0.090399	0.717992
ENSG00000072756	TRNT1	protein_coding	3	3126933	3150879	1	-0.39464	0.154594	-0.244766	0.385932	-0.076153	0.953864	-0.104349	0.800446	-0.0975303	0.92066	-0.0277957	0.956998
ENSG00000072778	ACADVL	protein_coding	17	7217125	7225266	1	0.29976	0.239034	0.461056	0.0431665	0.466128	0.237854	0.707938	0.00139559	-0.106167	0.890968	-0.110926	0.760766
ENSG00000072786	STK10	protein_coding	5	172042079	172188224	-1	-0.547926	0.192614	-0.900045	0.0175466	0.374995	0.725717	0.447464	0.3501	0.584801	0.334813	0.331902	0.532893
ENSG00000072803	FBXW11	protein_coding	5	171861549	172006873	-1	0.300658	0.114555	0.073256	0.747542	0.0339912	0.979004	-0.0666086	0.814305	-0.326167	0.169141	-0.596413	0.00045251
ENSG00000072818	ACAP1	protein_coding	17	7336529	7351477	1	-2.45344		-2.29293		0.465666		0.345526		-0.075471		0.757767
ENSG00000072832	CRMP1	protein_coding	4	5748084	5893086	-1	-3.62976	0.228821	-1.90696	0.530969	1.21673		0		0.801769	0.934807	1.23999	0.732719
ENSG00000072840	EVC	protein_coding	4	5711201	5814305	1	-2.55231		-4.45058		-0.162045		0.0851281		0.168205		0.0728417
ENSG00000072849	DERL2	protein_coding	17	5471254	5486811	-1	-0.214773	0.267228	-0.2003	0.275522	-0.153572	0.735036	-0.174308	0.404256	-0.0670721	0.91264	-0.157194	0.475221
ENSG00000072858	SIDT1	protein_coding	3	113532555	113629575	1	-0.788476	0.00907188	-0.0566436	0.8884	0.150611	0.959067	0.997473	0.0707939	-0.685558	0.496536	0.142649	0.873544
ENSG00000072954	TMEM38A	protein_coding	19	16661139	16690023	1	-2.49642	0.00684332	-1.7895	0.0468794	0.613663	0.855215	0.882844	0.455554	0.328326	0.928873	0.719089	0.574397
ENSG00000072958	AP1M1	protein_coding	19	16197854	16245906	1	-2.02142		-1.92824		-0.0658964		-0.202514		0.114771		0.276628
ENSG00000073008	PVR	protein_coding	19	44643798	44666162	1	0.425744	0.111468	0.682079	0.00535893	-0.043933	0.984961	-0.249296	0.452072	-0.0119252	1	0.269276	0.414079
ENSG00000073050	XRCC1	protein_coding	19	43543311	43580473	-1	0.197798	0.635556	-0.0533174	0.910779	-0.165547	0.905075	-0.168644	0.74897	-0.406183	0.501774	-0.563081	0.154739
ENSG00000073060	SCARB1	protein_coding	12	124776856	124882668	-1	0.699672	0.00191499	0.183328	0.469835	-0.038433	0.984341	-0.411763	0.0803029	0.109229	0.870231	0.640685	0.00383173
ENSG00000073067	CYP2W1	protein_coding	7	983181	989640	1	-0.282532	0.827335	0.219566	0.862057	0.429422	0.940583	1.30329	0.336359	0.00597919	1	0.348071	0.84061
ENSG00000073111	MCM2	protein_coding	3	127598410	127622436	1	0.12931	0.668628	-0.725839	0.00154047	-0.505849	0.19779	-1.04466	2.30752e-06	-0.443248	0.175037	-0.563447	0.0247204
ENSG00000073146	MOV10L1	protein_coding	22	50089879	50161690	1	-1.53466	0.0645821	-1.44752	0.0685908	0.28677	0.94452	0.475018	0.698088	0.201272	0.957922	1.11719	0.245889
ENSG00000073150	PANX2	protein_coding	22	50170731	50180295	1	0.0907035	0.864678	0.662161	0.0718739	0.395531	0.644064	0.909922	0.00899735	-0.438567	0.639801	-0.358173	0.591857
ENSG00000073169	SELENOO	protein_coding	22	50201011	50217616	1	0.118221	0.744485	-0.0189141	0.964184	-0.535059	0.274217	-0.360783	0.271783	-0.382366	0.400003	-0.519842	0.0988402
ENSG00000073282	TP63	protein_coding	3	189631389	189897276	1	-0.0980854	0.937049	-0.397418	0.683848	0.0771846	0.998133	0.0709466	0.977107	-0.896747	0.590911	-0.531033	0.681496
ENSG00000073331	ALPK1	protein_coding	4	112285509	112442621	1	0.2528	0.587546	0.340991	0.416951	0.895951	0.132294	1.53727	1.34039e-05	0.101589	0.966459	0.924587	0.0591907
ENSG00000073350	LLGL2	protein_coding	17	75525080	75575209	1	0.482974	0.101349	0.375292	0.196528	0.639246	0.185166	1.11576	5.26065e-05	-0.0443313	0.977204	-0.0370594	0.945883
ENSG00000073417	PDE8A	protein_coding	15	84980440	85139145	1	0.0691641	0.861788	0.0351852	0.931495	0.131623	0.912356	-0.0589635	0.908034	0.103133	0.922733	-0.138853	0.749936
ENSG00000073464	CLCN4	protein_coding	X	10156975	10237660	1	0.867199	0.0325245	0.371768	0.399482	0.957736	0.243489	0.727306	0.198344	0.0853899	0.970382	0.550781	0.273238
ENSG00000073536	NLE1	protein_coding	17	35128730	35142304	-1	-0.37269	0.241501	-0.821495	0.00353918	-0.664285	0.118665	-1.10783	1.80121e-05	-0.0726388	0.953458	0.0659418	0.888167
ENSG00000073578	SDHA	protein_coding	5	218303	257082	1	0.322951	0.253485	-0.123393	0.693405	-0.349887	0.530847	-0.609781	0.018601	-0.371341	0.360142	-0.769617	0.00296923
ENSG00000073584	SMARCE1	protein_coding	17	40624962	40648654	-1	-0.681258	0.0633894	-0.905165	0.00860329	-0.0329868	0.998422	-0.107273	0.855962	-0.378366	0.567232	-0.738572	0.0536674
ENSG00000073605	GSDMB	protein_coding	17	39904595	39919854	-1	-1.74234		-0.896461		0.843209		1.39143		-0.12131		0.764675
ENSG00000073614	KDM5A	protein_coding	12	280057	389320	-1	0.51765	0.0661748	0.71647	0.00646574	-0.00140466	1	0.0873085	0.84416	-0.0185065	0.995605	-0.0249189	0.964911
ENSG00000073670	ADAM11	protein_coding	17	44758988	44781846	1	-2.95073	0.00959701	-0.785727	0.463408	0.0497167	1	0.564565	0.662168	-0.172717	0.971026	0.0333988	0.991083
ENSG00000073711	PPP2R3A	protein_coding	3	135965728	136147894	1	0.0896388	0.776112	-0.373028	0.123037	0.482881	0.257465	0.568867	0.0238636	-0.163716	0.793465	-0.0371854	0.935346
ENSG00000073712	FERMT2	protein_coding	14	52857268	52952435	-1	-1.87295		-1.41047		-0.154103		-0.375796		0.0371849		0.131617
ENSG00000073734	ABCB11	protein_coding	2	168915498	169031324	-1	-2.43438	0.14385	-2.4582	0.12018	-0.439627	0.958854	0.331842	0.9084	0.126634	0.993326	0.581264	0.820906
ENSG00000073737	DHRS9	protein_coding	2	169064789	169096167	1	0.638614	0.549511	0.762151	0.437755	0.0318922	1	0.469362	0.81555	1.07635	0.592514	1.32558	0.30039
ENSG00000073756	PTGS2	protein_coding	1	186671791	186680922	-1	0.0764865	0.962058	0.670111	0.55235	-0.223686	0.980997	0.100393	0.979623	-1.11662	0.57811	-0.150928	0.937464
ENSG00000073792	IGF2BP2	protein_coding	3	185643130	185825042	-1	0.415163	0.217981	0.393427	0.221158	-0.110609	0.943767	-0.499712	0.141388	0.0351111	0.985046	0.030833	0.959944
ENSG00000073803	MAP3K13	protein_coding	3	185282941	185489094	1	-0.851454	0.138759	-0.550196	0.347264	0.392882	0.836407	0.414247	0.584141	0.201618	0.923278	0.51395	0.477042
ENSG00000073849	ST6GAL1	protein_coding	3	186930325	187078553	1	0.724171	0.0854056	0.983954	0.0116056	0.685581	0.347771	0.997812	0.0108765	0.735851	0.299692	1.67436	0.000169484
ENSG00000073910	FRY	protein_coding	13	31846713	32299125	1	1.20742	0.109428	2.13402	0.00182732	2.16672	0.171608	2.33817	0.0233316	-0.906211	0.645822	0.00465034	1
ENSG00000073921	PICALM	protein_coding	11	85957175	86069882	-1	0.601234	0.135228	0.718327	0.0555539	0.266109	0.845453	-0.0196972	0.992479	0.270161	0.770662	0.00599649	1
ENSG00000073969	NSF	protein_coding	17	46590669	46757464	1	0.479696	0.770728	0.314115	0.848714	0.110725	0.998766	-0.207233	0.931702	-2.48166	0.154473	-4.22029	0.00237762
ENSG00000074047	GLI2	protein_coding	2	120735623	120992653	1	-0.650034	0.212373	-0.541687	0.286377	0.378446	0.831724	1.36019	0.00647067	-0.140649	0.946894	-0.295432	0.685312
ENSG00000074054	CLASP1	protein_coding	2	121337776	121649476	-1	0.219915	0.43285	0.140303	0.626179	0.165017	0.848032	0.12078	0.746839	0.17099	0.769853	0.0162443	0.974821
ENSG00000074071	MRPS34	protein_coding	16	1771890	1773150	-1	-0.105433	0.772506	-0.43355	0.118585	-0.940478	0.0174457	-1.35448	2.41411e-07	-0.566258	0.119019	-0.596699	0.0432566
ENSG00000074181	NOTCH3	protein_coding	19	15159038	15200995	-1	-1.37043	0.0246324	-0.860874	0.157091	0.591992	0.696846	1.05402	0.0925155	0.211464	0.931541	1.2673	0.0510487
ENSG00000074201	CLNS1A	protein_coding	11	77514936	77637794	-1	0.232595	0.357822	-0.127748	0.632528	-0.454376	0.215296	-0.760573	0.000244627	-0.19882	0.662562	-0.244487	0.38534
ENSG00000074211	PPP2R2C	protein_coding	4	6320578	6563600	-1	-0.72817	0.0950496	-0.0185278	0.976943	0.255899	0.830864	0.689327	0.0569172	-0.336395	0.597256	-0.363571	0.387399
ENSG00000074219	TEAD2	protein_coding	19	49340595	49362457	-1	0.3115	0.397776	0.162762	0.674824	-0.381079	0.605513	-0.268044	0.527657	-0.320089	0.607378	0.105818	0.838685
ENSG00000074266	EED	protein_coding	11	86244753	86278813	1	0.188921	0.668181	0.338377	0.370397	-0.338496	0.721181	-0.143446	0.799252	-0.0688949	0.97084	-0.501173	0.224622
ENSG00000074276	CDHR2	protein_coding	5	176542511	176595974	1	0.0625359	0.969717	0.74159	0.483972	2.42551		2.70428	0.0450266	1.24332	0.603793	2.24274	0.0896256
ENSG00000074317	SNCB	protein_coding	5	176620082	176630556	-1	-2.3897	0.209927	-3.51661	0.0416435	1.39069	0.161849	1.75869	0.00422655	0.430042	0.821254	0.728253	0.429221
ENSG00000074319	TSG101	protein_coding	11	18468336	18526951	-1	0.101401	0.679787	0.133452	0.543761	0.481029	0.06202	0.325831	0.0851112	-0.0143941	0.991603	-0.0402903	0.887985
ENSG00000074356	NCBP3	protein_coding	17	3802158	3846246	-1	-1.76998		-1.79005		-0.11775		0.00364648		-0.228431		-0.138578
ENSG00000074370	ATP2A3	protein_coding	17	3923870	3964464	-1	-1.71749	0.0332623	-1.10458	0.143147	1.21457	0.416083	2.16393	0.00336662	-0.23088	0.924389	0.474227	0.590013
ENSG00000074410	CA12	protein_coding	15	63321378	63381846	-1	1.4676	0.00741515	0.0591513	0.940096	0.177631	0.959067	0.1052	0.934318	0.815329	0.515075	1.03052	0.213024
ENSG00000074416	MGLL	protein_coding	3	127689062	128052190	-1	-0.776585	0.103897	-0.607412	0.196525	-0.559245	0.62269	0.0778311	0.933094	0.141122	0.945115	0.761693	0.156722
ENSG00000074527	NTN4	protein_coding	12	95657807	95791189	-1	0.913984	0.0725613	1.21084	0.0110319	0.281032	0.966161	1.8477	0.0960426	1.10284	0.0868913	1.30482	0.0117374
ENSG00000074582	BCS1L	protein_coding	2	218658764	218663443	1	-0.56455	0.0795277	-0.623477	0.0403915	-0.609693	0.203478	-1.20885	9.42488e-06	-0.138654	0.883995	-0.317556	0.40474
ENSG00000074590	NUAK1	protein_coding	12	106063345	106138954	-1	0.0881688	0.677089	0.180132	0.307662	-0.163393	0.816919	0.0735101	0.830335	0.000674414	1	-0.145632	0.482794
ENSG00000074603	DPP8	protein_coding	15	65442463	65517704	-1	0.336091	0.245089	0.417913	0.114593	-0.098985	0.941814	-0.0733845	0.872691	-0.0957443	0.925489	-0.0958547	0.823994
ENSG00000074621	SLC24A1	protein_coding	15	65611366	65660995	1	0.201098	0.524321	-0.290069	0.311358	0.351587	0.564399	0.532488	0.0678012	0.339748	0.401587	0.0354981	0.939843
ENSG00000074657	ZNF532	protein_coding	18	58862600	58986480	1	-0.431496	0.08147	-0.376629	0.117334	0.88742	0.00727307	1.13057	6.20568e-07	-0.0305564	0.982723	-0.0983377	0.798329
ENSG00000074660	SCARF1	protein_coding	17	1633858	1645744	-1	-1.36698	0.0818587	-0.995279	0.19676	0.933377	0.575595	1.63328	0.030092	0.171443	0.964761	0.645813	0.524176
ENSG00000074695	LMAN1	protein_coding	18	59327823	59359265	-1	0.59168	0.0918982	0.647263	0.0515677	0.080545	0.968998	0.100776	0.857478	-0.211417	0.809157	-0.354192	0.412955
ENSG00000074696	HACD3	protein_coding	15	65530418	65578349	1	0.24916	0.22698	0.0492109	0.844127	-0.0360006	0.979004	-0.192575	0.412896	0.164962	0.6706	-0.0741834	0.807614
ENSG00000074706	IPCEF1	protein_coding	6	154154496	154356803	-1	-0.0150195	0.979662	0.153371	0.711908	0.776494	0.630897	1.08871	0.157315	2.71217	0.0210654	3.31682	0.000636493
ENSG00000074755	ZZEF1	protein_coding	17	4004445	4143030	-1	-0.793638	0.000125601	-0.346227	0.0985974	-0.0855671	0.932223	-0.14201	0.634441	-0.00222839	1	-0.0241276	0.953545
ENSG00000074800	ENO1	protein_coding	1	8861000	8879190	-1	-0.0672994	0.851506	-0.752321	0.00238156	-0.838328	0.0227343	-1.39503	4.92116e-09	-0.464816	0.197612	-0.678552	0.0106182
ENSG00000074842	MYDGF	protein_coding	19	4641374	4670362	-1	-0.779754	0.0858809	-0.662393	0.134015	-0.496516	0.640379	-0.528058	0.318019	0.0621628	0.980777	-0.113242	0.877742
ENSG00000074855	ANO8	protein_coding	19	17323223	17334855	-1	-0.58928	0.196223	0.396541	0.379619	-0.213733	0.902958	0.491311	0.334867	-0.146985	0.934582	0.363692	0.52982
ENSG00000074935	TUBE1	protein_coding	6	112070663	112087529	-1	-0.258964	0.429988	0.254484	0.394531	-0.206013	0.80979	-0.315947	0.329111	-0.782602	0.00644746	-0.459326	0.103116
ENSG00000074964	ARHGEF10L	protein_coding	1	17539698	17697874	1	1.30255	1.13972e-06	1.28604	5.92491e-07	0.361317	0.582152	0.84172	0.00247626	-0.133129	0.914442	0.674306	0.0509949
ENSG00000074966	TXK	protein_coding	4	48066393	48134250	-1	-2.061	0.0536822	-1.95942	0.0558001	-0.154305	0.990226	0.780745	0.602028	0.838803	0.762069	1.91975	0.133314
ENSG00000075035	WSCD2	protein_coding	12	108129288	108250537	1	-2.08126	0.23208	-2.59307	0.108575	0		0	1	1.78688	0.7285	-1.13933	0.782441
ENSG00000075043	KCNQ2	protein_coding	20	63400208	63472677	-1	-1.64941	0.151696	-1.85438	0.0868767	0.844574	0.722049	1.15988	0.25603	-0.498967	0.840379	-0.0708297	0.969493
ENSG00000075073	TACR2	protein_coding	10	69403903	69416918	-1	0.496701	0.753468	0.627117	0.66014	2.1723		2.73793	0.216076	-0.236381	0.96541	0.315488	0.85198
ENSG00000075089	ACTR6	protein_coding	12	100199122	100241865	1	0.247061	0.433401	0.00821653	0.98737	-0.406237	0.405648	-0.447674	0.101666	-0.475725	0.19805	-0.53811	0.0673455
ENSG00000075131	TIPIN	protein_coding	15	66336191	66386746	-1	-1.36701	0.0059898	-1.76677	0.000160329	-0.0388626	0.998766	-0.223684	0.775863	-0.207707	0.907164	-0.375833	0.586567
ENSG00000075142	SRI	protein_coding	7	88205115	88226993	-1	0.188552	0.59905	-0.281661	0.379004	-0.310566	0.666696	-0.442634	0.172759	-0.456026	0.297774	-0.653384	0.0356948
ENSG00000075151	EIF4G3	protein_coding	1	20806292	21177285	-1	0.423601	0.127213	0.185068	0.540474	0.258503	0.713844	0.333101	0.284756	-0.266864	0.59634	-0.454897	0.123384
ENSG00000075188	NUP37	protein_coding	12	102073103	102120120	-1	0.379744	0.338114	-0.305647	0.438299	-0.387095	0.644356	-0.695715	0.055633	-0.524169	0.332212	-0.741232	0.0510716
ENSG00000075213	SEMA3A	protein_coding	7	83955777	84492724	-1	-0.0161978	0.990097	-0.626139	0.339884	-0.203376	0.948549	-0.174035	0.86482	-0.231344	0.92066	-0.254915	0.793946
ENSG00000075218	GTSE1	protein_coding	22	46296870	46330810	1	0.0405731	0.907071	-1.65544	1.81067e-14	-0.0850556	0.942243	-0.506258	0.0345493	0.0782255	0.935277	-0.619608	0.00986637
ENSG00000075223	SEMA3C	protein_coding	7	80742538	80922359	-1	-0.0107382	0.988091	-0.124425	0.787909	0.09794	0.959581	-0.653341	0.0934736	-0.368533	0.59276	-0.616318	0.128888
ENSG00000075234	TTC38	protein_coding	22	46267961	46294008	1	-0.0166067	0.965501	-0.0640616	0.833322	-0.498032	0.109072	-0.869825	6.15217e-06	-0.321759	0.362308	-0.0238764	0.957775
ENSG00000075239	ACAT1	protein_coding	11	108116695	108147603	1	-0.629755	0.0659176	-1.12205	0.000442041	-0.398484	0.557762	-0.545141	0.0988271	-0.592182	0.158096	-0.839681	0.00811226
ENSG00000075240	GRAMD4	protein_coding	22	46576012	46679790	1	0.046295	0.865037	-0.0058869	0.987098	-0.238262	0.599414	-0.0566123	0.86364	0.20699	0.576923	-0.0232394	0.953067
ENSG00000075275	CELSR1	protein_coding	22	46360834	46537620	-1	0.103378	0.851423	0.177966	0.715359	0.36986	0.740018	0.893163	0.0278004	-0.0320619	0.993335	0.0233403	0.979459
ENSG00000075292	ZNF638	protein_coding	2	71276561	71435069	1	-0.0796462	0.679839	0.124061	0.461603	0.162003	0.656942	0.0839395	0.709241	-0.275716	0.173649	-0.353647	0.0232799
ENSG00000075303	SLC25A40	protein_coding	7	87833568	87876360	-1	0.409191	0.258418	0.183686	0.641239	0.127622	0.938203	0.16605	0.742895	-0.269458	0.698642	-0.516769	0.164334
ENSG00000075336	TIMM21	protein_coding	18	74148523	74160531	1	-0.331712	0.205539	-0.545478	0.0209184	-0.289955	0.564776	-0.791764	0.000387954	-0.513896	0.0424261	-0.767289	0.000159754
ENSG00000075340	ADD2	protein_coding	2	70607618	70768225	-1	-3.00296		-2.9455		-0.0943595		-0.318494		-0.193815		1.05099
ENSG00000075391	RASAL2	protein_coding	1	178094104	178484147	1	0.291143	0.103305	-0.156929	0.405558	-0.132346	0.833805	-0.178266	0.448651	0.175061	0.597771	0.1606	0.485525
ENSG00000075399	VPS9D1	protein_coding	16	89707134	89720898	-1	-0.686476	0.0802356	-0.0592205	0.911376	0.704118	0.305934	1.21883	0.000913524	0.248634	0.830316	0.712238	0.137096
ENSG00000075407	ZNF37A	protein_coding	10	38094334	38150293	1	-0.961614	0.00759607	-0.68911	0.0495474	0.154085	0.920848	0.0626232	0.924195	-0.131104	0.924327	0.335503	0.477297
ENSG00000075413	MARK3	protein_coding	14	103385377	103503831	1	0.168819	0.194677	0.130276	0.310094	0.0282477	0.969148	-0.0534459	0.779315	-0.0471255	0.92066	-0.300257	0.0247385
ENSG00000075415	SLC25A3	protein_coding	12	98593591	98606379	1	-0.537697	0.151187	-1.15415	0.000563455	-0.556597	0.424212	-0.987314	0.00410864	-0.477887	0.404103	-0.65522	0.0927624
ENSG00000075420	FNDC3B	protein_coding	3	172039578	172401669	1	0.180842	0.34192	0.272078	0.108731	0.26796	0.434653	0.126049	0.602332	0.0719486	0.905397	0.148785	0.511376
ENSG00000075426	FOSL2	protein_coding	2	28392448	28417317	1	0.738198	0.110118	0.878191	0.042436	0.332347	0.825952	0.321544	0.603413	0.956527	0.0951203	1.14247	0.0125203
ENSG00000075461	CACNG4	protein_coding	17	66964707	67033398	1	-1.39976	0.0393437	-0.913479	0.164795	-1.2675	0.190217	-1.163	0.0610954	-0.712695	0.472845	-0.798223	0.250409
ENSG00000075539	FRYL	protein_coding	4	48497357	48780322	-1	0.508817	0.0516124	0.399172	0.120564	0.118055	0.915676	-0.14096	0.718733	0.0207144	0.993122	-0.192799	0.59098
ENSG00000075568	TMEM131	protein_coding	2	97756333	97995948	-1	-0.348907	0.186068	-0.319462	0.205734	0.166494	0.847324	-0.122558	0.744338	0.197664	0.707814	0.0131613	0.981669
ENSG00000075618	FSCN1	protein_coding	7	5592816	5606655	1	0.0174165	0.979334	-0.618015	0.113465	0.593243	0.456677	0.804174	0.049694	0.572057	0.343228	0.509047	0.278215
ENSG00000075624	ACTB	protein_coding	7	5526409	5563902	-1	-0.0644718	0.930222	-0.415407	0.437977	-0.547379	0.63819	-0.828803	0.113335	-0.16942	0.93069	-0.154918	0.84288
ENSG00000075643	MOCOS	protein_coding	18	36187497	36272157	1	-1.30687	0.0280123	-1.18478	0.0391475	0.0702243	0.993794	0.620548	0.425243	-0.215341	0.928057	0.453432	0.589018
ENSG00000075651	PLD1	protein_coding	3	171600404	171810950	-1	0.781091	0.00170453	0.511211	0.0359066	0.794282	0.107273	1.0119	0.00125221	-0.302275	0.478432	0.0386487	0.932576
ENSG00000075702	WDR62	protein_coding	19	36054649	36105108	1	-1.87246		-2.08258		-0.0399518		-0.280595		0.0195783		-0.0810266
ENSG00000075711	DLG1	protein_coding	3	197042560	197299330	-1	0.508661	0.0959009	0.258717	0.425461	-0.298999	0.69017	-0.530796	0.0889961	-0.522489	0.206194	-0.768415	0.0113511
ENSG00000075785	RAB7A	protein_coding	3	128693669	128825942	1	0.372092	0.240613	0.177506	0.603626	0.252956	0.765936	0.0211461	0.98301	0.163059	0.840303	0.0466509	0.928895
ENSG00000075790	BCAP29	protein_coding	7	107580246	107629170	1	-1.58312	0.00213016	-1.59831	0.00112566	0.182678	0.94452	0.230339	0.77794	-0.211396	0.91264	-0.184395	0.826666
ENSG00000075826	SEC31B	protein_coding	10	100486646	100519864	-1	-0.149416	0.772667	0.784595	0.0297572	0.257427	0.817058	0.754741	0.0257675	-0.0607416	0.973426	0.553574	0.134644
ENSG00000075856	SART3	protein_coding	12	108522214	108561400	-1	-0.0165529	0.959677	-0.139751	0.538851	-0.444532	0.145428	-0.467562	0.0152085	-0.436463	0.0724736	-0.647134	0.00064925
ENSG00000075884	ARHGAP15	protein_coding	2	143091362	143768352	1	-0.196719	0.831868	0.484962	0.512788	-0.13078	0.975448	0.222853	0.822383	-0.197042	0.948382	0.157674	0.897277
ENSG00000075886	TUBA3D	protein_coding	2	131476119	131482934	1	-0.455103	0.54325	-0.115818	0.891588	-0.263399	0.928249	-0.0930507	0.941813	-0.516944	0.717447	0.33856	0.728129
ENSG00000075891	PAX2	protein_coding	10	100735396	100829944	1	-1.95084	0.0420349	-2.57204	0.00653105	0.690094	0.7719	1.153	0.204918	-0.335377	0.903377	-0.406997	0.734757
ENSG00000075914	EXOSC7	protein_coding	3	44975241	45036066	1	-2.22846		-2.32634		-0.561507		-0.504796		-0.324369		-0.222567
ENSG00000075945	KIFAP3	protein_coding	1	169921326	170085208	-1	0.0399154	0.916812	0.146735	0.629168	-0.0134095	1	0.130596	0.740329	-0.405581	0.256295	-0.206132	0.538657
ENSG00000075975	MKRN2	protein_coding	3	12557057	12586208	1	0.0872205	0.7261	-0.0826776	0.728712	-0.198039	0.659816	-0.382393	0.0469811	-0.0357812	0.971728	-0.0618837	0.84061
ENSG00000076003	MCM6	protein_coding	2	135839626	135876443	-1	-0.142302	0.580953	-0.741842	0.000221914	-0.44444	0.185166	-0.765837	7.21427e-05	-0.871491	4.07274e-05	-0.991291	3.40586e-07
ENSG00000076043	REXO2	protein_coding	11	114439435	114450279	1	0.730963	0.0212817	0.49861	0.115395	-0.470362	0.46505	-0.711553	0.0272869	-0.314685	0.602614	-0.587011	0.0905342
ENSG00000076053	RBM7	protein_coding	11	114400030	114414203	1	-1.87718		-1.55347		0.106338		0.267819		0.0257306		0.250895
ENSG00000076067	RBMS2	protein_coding	12	56521820	56596193	1	-0.584016	0.111805	-0.708631	0.0390524	0.0402062	0.993794	0.0994791	0.867971	0.359286	0.597669	1.0187	0.00426801
ENSG00000076108	BAZ2A	protein_coding	12	56595596	56636816	-1	0.507434	0.0420353	0.477772	0.0468965	0.16644	0.85232	0.115087	0.765506	0.133589	0.849083	-0.0128833	0.983065
ENSG00000076201	PTPN23	protein_coding	3	47381011	47413435	1	0.303199	0.333831	0.0685473	0.853604	-0.195209	0.845685	-0.1411	0.746882	0.146551	0.859514	0.0508027	0.920033
ENSG00000076242	MLH1	protein_coding	3	36993350	37050846	1	-0.112891	0.822962	-0.55464	0.142913	-0.0118681	1	-0.301543	0.564826	-0.18389	0.865712	-0.589309	0.161001
ENSG00000076248	UNG	protein_coding	12	109097597	109110992	1	-0.440159	0.057757	-0.894445	2.23717e-05	-0.222721	0.694555	-0.552978	0.0116718	-0.437323	0.13547	-0.78198	0.000256083
ENSG00000076258	FMO4	protein_coding	1	171314183	171342084	1	0.988122	0.367644	-0.0945705	0.947508	1.71091	0.401903	2.03834	0.0718731	3.93098	0.0783068	3.45571	0.076452
ENSG00000076321	KLHL20	protein_coding	1	173714941	173786692	1	-0.174005	0.572712	-0.044407	0.898742	-0.0131593	1	-0.0246885	0.970067	-0.0205531	0.99239	-0.148637	0.695515
ENSG00000076344	RGS11	protein_coding	16	268301	275980	-1	0.0539747	0.965543	1.37194	0.041511	-0.457026	0.902958	0.878905	0.379822	0.273739	0.864299	1.21206	0.0308989
ENSG00000076351	SLC46A1	protein_coding	17	28394642	28407197	-1	-0.2836	0.105382	0.254499	0.118438	-0.0921597	0.894472	0.0161586	0.973423	-0.167724	0.60176	-0.00104876	1
ENSG00000076356	PLXNA2	protein_coding	1	208022242	208244384	-1	0.199732	0.774318	-0.136801	0.844127	0.27499	0.922014	0.211604	0.837564	0.018052	1	0.710417	0.30037
ENSG00000076382	SPAG5	protein_coding	17	28577565	28599025	-1	0.387457	0.0274757	-0.862519	7.19699e-08	-0.129255	0.81588	-0.438831	0.00836269	-0.146962	0.667111	-0.723558	3.88305e-06
ENSG00000076513	ANKRD13A	protein_coding	12	109999186	110039763	1	-0.0416509	0.93766	0.0631891	0.894697	0.51874	0.458526	0.290084	0.532842	0.307037	0.665622	-0.132197	0.813955
ENSG00000076554	TPD52	protein_coding	8	80034745	80231232	-1	0.145776	0.58314	0.0642849	0.821314	0.142819	0.860035	0.0552526	0.88537	-0.0732442	0.929964	-0.231504	0.37862
ENSG00000076555	ACACB	protein_coding	12	109116587	109268226	1	-2.75511		-2.66666		-0.00379956		0.162475		-0.114093		0.106973
ENSG00000076604	TRAF4	protein_coding	17	28744011	28750956	1	0.385266	0.214522	0.615366	0.0271964	-0.0233472	0.998766	0.139729	0.75811	0.175341	0.819321	0.279651	0.460123
ENSG00000076641	PAG1	protein_coding	8	80967810	81112068	-1	-0.446127	0.429957	-0.591814	0.246715	-0.41857	0.827931	-0.141769	0.88537	0.624258	0.461562	0.890843	0.111065
ENSG00000076650	GPATCH1	protein_coding	19	33080899	33130542	1	-0.856558	0.0461002	-0.773542	0.0617108	-0.158385	0.941716	-0.2677	0.669648	-0.141876	0.934807	-0.104518	0.881273
ENSG00000076662	ICAM3	protein_coding	19	10333776	10339661	-1	0.772188	0.0286146	0.311549	0.426356	-1.08627	0.04101	-0.859452	0.0174524	0.330031	0.597238	0.0603415	0.921097
ENSG00000076685	NT5C2	protein_coding	10	103087185	103277605	-1	0.409961	0.0721688	0.569414	0.00730763	0.124735	0.888744	-0.0935512	0.792682	-0.0590644	0.951572	0.23192	0.403717
ENSG00000076706	MCAM	protein_coding	11	119308529	119321521	-1	1.46333	0.00346995	0.597653	0.257008	-0.603008	0.77615	0.153952	0.897494	0.376242	0.736142	1.17137	0.0211958
ENSG00000076716	GPC4	protein_coding	X	133300103	133415489	-1	0.169664	0.702789	0.131239	0.761006	1.66624	0.472439	-1.54989	0.528746	-0.0664818	0.965549	0.148277	0.748087
ENSG00000076770	MBNL3	protein_coding	X	132369317	132489968	-1	-0.348974	0.770077	-0.818124	0.410744	0.816567	0.913671	0.895171	0.753194	-0.227352	0.969467	-0.0692399	0.977148
ENSG00000076826	CAMSAP3	protein_coding	19	7595863	7618304	1	0.652078	0.0165259	0.501327	0.0596375	0.52193	0.282933	0.818214	0.00220237	0.313798	0.72832	1.48224	4.13909e-05
ENSG00000076864	RAP1GAP	protein_coding	1	21596221	21669357	-1	1.11881	0.000721206	1.11431	0.000377805	0.358193	0.691786	0.784568	0.0279357	1.15905	0.00166767	1.1126	0.000939887
ENSG00000076924	XAB2	protein_coding	19	7619525	7629545	-1	0.245098	0.428472	0.0470929	0.89995	-0.363059	0.52085	-0.276312	0.404256	0.364671	0.399516	0.216842	0.557204
ENSG00000076928	ARHGEF1	protein_coding	19	41883173	41930150	1	0.0386747	0.913717	-0.191717	0.481436	-0.208763	0.784496	0.028025	0.965136	0.190392	0.738271	0.242684	0.4547
ENSG00000076944	STXBP2	protein_coding	19	7636881	7647873	1	0.500797	0.173066	0.279673	0.466881	0.719698	0.421507	1.24429	0.00527838	-0.0932981	0.95171	0.351014	0.434563
ENSG00000076984	MAP2K7	protein_coding	19	7903843	7914478	1	-0.41674	0.0597653	-0.349504	0.103962	0.00429147	1	-0.0311021	0.943773	-0.154972	0.764921	-0.295753	0.252215
ENSG00000077044	DGKD	protein_coding	2	233354494	233472104	1	-0.225992	0.417407	0.122583	0.670845	-0.298311	0.563011	-0.31419	0.242647	0.44081	0.159918	0.264955	0.359116
ENSG00000077092	RARB	protein_coding	3	24687887	25597932	1	0.248067	0.810212	0.640254	0.451604	0.760925	0.895905	0.900886	0.680452	2.95804	0.263316	3.97526	0.0317255
ENSG00000077097	TOP2B	protein_coding	3	25597984	25664907	-1	-0.0139869	0.973451	-0.188688	0.50521	-0.308871	0.588828	-0.430138	0.11106	-0.474428	0.161846	-0.753814	0.00258128
ENSG00000077147	TM9SF3	protein_coding	10	96518110	96587452	-1	0.259321	0.536757	0.255985	0.520043	-0.141125	0.935308	-0.401501	0.347165	-0.203582	0.82925	-0.799597	0.03046
ENSG00000077150	NFKB2	protein_coding	10	102394110	102402524	1	0.719937	0.131945	0.811294	0.0701798	1.53877	0.0149323	2.16757	2.18971e-07	0.928996	0.119551	1.01658	0.0345091
ENSG00000077152	UBE2T	protein_coding	1	202331657	202341980	-1	0.0867463	0.721959	-0.936365	3.88828e-07	-0.260814	0.549962	-0.331495	0.140638	-0.294971	0.168767	-0.752667	6.79612e-07
ENSG00000077157	PPP1R12B	protein_coding	1	202348699	202592706	1	0.00229882	0.995593	-0.0760826	0.629604	0.178162	0.614662	0.355953	0.0190359	0.1644	0.567653	0.529332	0.000400175
ENSG00000077232	DNAJC10	protein_coding	2	182716255	182794464	1	-0.501794	0.0536822	-0.361741	0.160977	0.297302	0.619642	0.448351	0.100314	-0.272088	0.562259	-0.343636	0.255101
ENSG00000077235	GTF3C1	protein_coding	16	27459555	27549913	-1	0.214505	0.242916	-0.0344584	0.880496	-0.0480183	0.956111	-0.220746	0.254028	-0.0875416	0.859258	-0.267331	0.161129
ENSG00000077238	IL4R	protein_coding	16	27313668	27364778	1	0.268653	0.619279	0.608041	0.174845	0.696018	0.42728	0.83867	0.0739405	0.864155	0.150016	0.699082	0.171645
ENSG00000077254	USP33	protein_coding	1	77695987	77759852	-1	-0.956445	0.0254665	-0.810395	0.0516058	0.0190463	1	0.188134	0.779315	-0.0328467	0.993366	0.0273556	0.97629
ENSG00000077264	PAK3	protein_coding	X	110944285	111227361	1	-4.29193		-3.78641		-0.663649		0.148251		0.24066		0.964584
ENSG00000077312	SNRPA	protein_coding	19	40750637	40765389	1	0.241442	0.514685	-0.822419	0.00642173	-0.502194	0.404912	-0.96948	0.00115984	-0.362516	0.514253	-0.492857	0.171253
ENSG00000077348	EXOSC5	protein_coding	19	41386371	41397362	-1	0.381927	0.286284	0.0380636	0.93519	-0.876377	0.0642315	-0.749	0.0201116	-0.322394	0.611974	-0.397908	0.324866
ENSG00000077380	DYNC1I2	protein_coding	2	171687409	171750158	1	0.104787	0.75964	-0.0512245	0.885821	-0.160384	0.872042	-0.26236	0.418648	-0.242513	0.631269	-0.575188	0.0351897
ENSG00000077454	LRCH4	protein_coding	7	100574011	100586129	-1	-0.367013	0.364115	-0.423591	0.257313	0.280493	0.812688	0.208057	0.702504	0.21717	0.820621	-0.0383719	0.957775
ENSG00000077458	FAM76B	protein_coding	11	95768953	95790409	-1	-0.0678175	0.870948	0.23613	0.472792	0.0059228	1	-0.147688	0.745403	-0.0910529	0.938045	-0.485812	0.132079
ENSG00000077463	SIRT6	protein_coding	19	4174109	4182566	-1	0.416416	0.249517	0.517399	0.117334	-0.324026	0.696806	-0.373407	0.337611	0.385176	0.536219	0.763829	0.0362414
ENSG00000077514	POLD3	protein_coding	11	74493851	74669117	1	-0.529858	0.00793491	-0.456861	0.016854	-0.162438	0.778514	-0.337529	0.106694	-0.579951	0.00587124	-0.672236	0.000236711
ENSG00000077522	ACTN2	protein_coding	1	236664141	236764631	1	-2.86543	0.0575653	-0.392026	0.801645	1.17066	0.717421	1.42751	0.327896	1.47897	0.51834	1.53238	0.336425
ENSG00000077549	CAPZB	protein_coding	1	19338775	19485539	-1	0.402908	0.201651	-0.212404	0.523428	-0.379849	0.557762	-0.602501	0.0476938	-0.277476	0.628001	-0.478374	0.148426
ENSG00000077585	GPR137B	protein_coding	1	236142505	236221865	1	1.00217	0.0205654	1.04385	0.0114835	0.877663	0.206422	1.23128	0.00240055	0.394821	0.625486	0.757434	0.0968458
ENSG00000077684	JADE1	protein_coding	4	128809700	128875224	1	-0.747178	0.0289428	-0.912694	0.0048842	-0.299565	0.741913	-0.567967	0.105908	-0.256642	0.726738	-0.469787	0.2212
ENSG00000077713	SLC25A43	protein_coding	X	119399336	119454478	1	-0.0306352	0.926207	-0.0286985	0.926403	0.28944	0.522382	0.336511	0.15478	0.0199299	0.988725	0.3291	0.157071
ENSG00000077721	UBE2A	protein_coding	X	119474802	119591083	1	0.0482799	0.860385	-0.25938	0.200737	0.130583	0.852979	-0.026221	0.951599	-0.0608515	0.941394	-0.188159	0.458456
ENSG00000077782	FGFR1	protein_coding	8	38400215	38468834	-1	-0.568535	0.314262	-0.207328	0.74064	0.653779	0.53504	0.700812	0.203468	0.220348	0.89115	0.40879	0.534143
ENSG00000077935	SMC1B	protein_coding	22	45344063	45413619	-1	1.29496	0.133537	0.324915	0.752146	1.9473	0.424212	2.57664	0.0518657	0.208661	0.970869	0.584913	0.713611
ENSG00000077942	FBLN1	protein_coding	22	45502238	45601135	1	1.38695	2.56505e-09	1.22257	1.10602e-07	0.475441	0.321587	0.928055	0.000195854	0.314772	0.465812	0.0480761	0.916606
ENSG00000077943	ITGA8	protein_coding	10	15513954	15719922	-1	-3.45048	0.0291903	-3.95698	0.00961307	-0.650252	0.93841	0.444259	0.871528	-2.02929	0.535005	0.639412	0.805658
ENSG00000078018	MAP2	protein_coding	2	209424047	209734118	1	0.918828	0.00317618	-0.0552093	0.903076	-0.705495	0.668784	0.19962	0.835145	-0.801309	0.00719007	-0.456283	0.121732
ENSG00000078043	PIAS2	protein_coding	18	46803218	46920160	-1	-0.145661	0.571502	-0.29682	0.169896	0.342441	0.352418	0.201833	0.423646	-0.269435	0.422896	-0.25061	0.320025
ENSG00000078061	ARAF	protein_coding	X	47561205	47571908	1	0.00879563	0.979786	-0.0512458	0.847685	-0.268807	0.514968	-0.328813	0.12156	-0.0620634	0.939276	-0.0758911	0.810449
ENSG00000078070	MCCC1	protein_coding	3	183015218	183116075	-1	-0.124254	0.740539	-0.926014	0.00079232	0.0180491	0.999401	-0.176819	0.67898	-0.0346147	0.985042	-0.0239852	0.969484
ENSG00000078081	LAMP3	protein_coding	3	183122215	183163839	-1	-1.22857	0.184744	0.564422	0.567334	0.960845	0.670456	1.77909	0.0591946	0.712907	0.709435	1.38023	0.164676
ENSG00000078098	FAP	protein_coding	2	162170684	162245151	-1	0.259201	0.82567	2.14798	0.00657692	1.09861	0.902569	1.75697	0.532105	1.36954	0.795221	3.78015	0.044422
ENSG00000078114	NEBL	protein_coding	10	20779973	21293011	-1	0.972886	0.000686085	0.96769	0.000375347	0.234257	0.812354	0.0657133	0.905653	-0.552012	0.144514	-0.734758	0.0116314
ENSG00000078124	ACER3	protein_coding	11	76860859	77026797	1	-0.970479	0.0211621	-1.31887	0.000906766	0.120165	0.956796	-0.157452	0.8151	0.0710681	0.974622	0.115073	0.868496
ENSG00000078140	UBE2K	protein_coding	4	39698109	39782792	1	0.226368	0.436886	-0.0169515	0.964636	-0.0422525	0.98515	-0.242867	0.449584	-0.464766	0.171725	-0.631129	0.0144493
ENSG00000078142	PIK3C3	protein_coding	18	41955234	42087830	1	-1.47975	0.0112982	-1.38206	0.0141534	0.224373	0.938998	0.353378	0.681891	-0.0758504	0.982723	0.130515	0.897807
ENSG00000078177	N4BP2	protein_coding	4	40056850	40158252	1	-0.891908	0.000927475	-0.661816	0.0100917	0.614769	0.156018	0.386528	0.22149	-0.264145	0.592669	-0.415478	0.163031
ENSG00000078237	TIGAR	protein_coding	12	4307763	4360028	1	-1.34997	0.0157724	-1.25365	0.0197318	-0.0561586	0.995786	-0.465877	0.526172	0.32351	0.82925	0.0186134	0.992542
ENSG00000078246	TULP3	protein_coding	12	2877223	2941138	1	-0.0684275	0.866656	-0.233594	0.47291	0.0882825	0.949274	-0.0874635	0.844763	0.00160378	1	-0.197391	0.620922
ENSG00000078269	SYNJ2	protein_coding	6	157981863	158099176	1	-0.0323314	0.899593	-0.283554	0.110593	0.0888069	0.909027	0.173445	0.471563	0.0579958	0.937233	-0.288619	0.156722
ENSG00000078295	ADCY2	protein_coding	5	7396138	7830081	1	-3.13635		-2.60448		0.126535		0.541839		-0.146178		0.265054
ENSG00000078304	PPP2R5C	protein_coding	14	101761709	101927989	1	-0.380947	0.120995	-0.786075	0.000387013	0.165592	0.841681	0.17969	0.578342	-0.121305	0.864064	-0.115739	0.75464
ENSG00000078319	PMS2P1	transcribed_unprocessed_pseudogene	7	100300024	100336307	-1	0.471595	0.267228	0.0218743	0.971851	-0.0877635	0.966613	-0.156517	0.783675	-0.307141	0.673185	-0.4037	0.357544
ENSG00000078328	RBFOX1	protein_coding	16	5239802	7713340	1	-2.50139	0.0423261	-2.40647	0.0385011	0.812062		0.671041	0.743183	-0.519911	0.929997	-0.161213	0.9563
ENSG00000078369	GNB1	protein_coding	1	1785285	1891117	-1	0.415672	0.149072	0.0886784	0.800735	-0.199295	0.832285	-0.326502	0.316029	-0.22803	0.696479	-0.462825	0.129348
ENSG00000078399	HOXA9	protein_coding	7	27162438	27175180	-1	-1.26126	0.27169	-1.55988	0.140387	2.66526	0.510027	2.2916	0.372419	-0.997322	0.764835	0.543032	0.786283
ENSG00000078401	EDN1	protein_coding	6	12290361	12297194	1	1.39926	0.00242319	1.1795	0.00811789	0.367284	0.902958	0.0920463	0.961642	-0.314901	0.775996	-0.411468	0.494376
ENSG00000078403	MLLT10	protein_coding	10	21524646	21743630	1	0.147907	0.508435	0.209683	0.290699	-0.107196	0.877125	-0.0829017	0.764969	-0.309481	0.226552	-0.27887	0.182465
ENSG00000078487	ZCWPW1	protein_coding	7	100400826	100428992	-1	0.899324	0.0858169	0.78879	0.119403	0.23524	0.869541	0.355172	0.469311	-0.143411	0.916488	-0.119103	0.84033
ENSG00000078618	NRDC	protein_coding	1	51789191	51878805	-1	0.222774	0.451941	0.149621	0.62031	-0.333776	0.55038	-0.502011	0.059947	-0.558079	0.0850244	-0.821378	0.00101948
ENSG00000078668	VDAC3	protein_coding	8	42391624	42405937	1	0.283728	0.468605	-0.323676	0.374074	-0.525329	0.420625	-1.08412	0.000589277	-0.346014	0.590833	-0.729708	0.044468
ENSG00000078674	PCM1	protein_coding	8	17922968	18029948	1	0.237212	0.219552	-0.0999185	0.639024	0.100283	0.888744	-0.112214	0.666942	-0.251712	0.378628	-0.788745	4.14332e-06
ENSG00000078687	TNRC6C	protein_coding	17	77958703	78108822	1	-0.69563	0.0308786	-0.394377	0.221372	0.407514	0.511169	0.164175	0.714664	0.102625	0.931001	-0.0500875	0.925664
ENSG00000078699	CBFA2T2	protein_coding	20	33490075	33650036	1	-1.28541	0.0308939	-1.38196	0.014983	0.257924	0.922444	0.526095	0.500335	0.0681464	0.985042	0.487846	0.543886
ENSG00000078747	ITCH	protein_coding	20	34363241	34540748	1	0.716729	0.106636	0.642362	0.134645	0.170638	0.935927	-0.0266618	0.987949	0.00651578	1	-0.191033	0.776327
ENSG00000078795	PKD2L2	protein_coding	5	137887968	137942747	1	-3.87998		-3.94187		-0.471771		0.44776		0.023481		0.979944
ENSG00000078804	TP53INP2	protein_coding	20	34704339	34713439	1	1.53653	7.57009e-05	1.67807	3.97812e-06	0.971689	0.113339	1.08209	0.00569829	0.570318	0.365757	0.695084	0.121423
ENSG00000078808	SDF4	protein_coding	1	1216909	1232067	-1	0.337212	0.238027	0.0833069	0.805899	-0.320897	0.596611	-0.355427	0.241937	0.0083195	1	-0.289983	0.377202
ENSG00000078814	MYH7B	protein_coding	20	34955810	35002437	1	-3.87927		-3.57083		-0.497177		0.107845		-0.0839162		0.622387
ENSG00000078900	TP73	protein_coding	1	3652516	3736201	1	0.70549	0.0859805	-0.58028	0.155053	0.143317	0.946538	0.772534	0.0755967	0.0642886	0.978647	-0.328993	0.582919
ENSG00000078902	TOLLIP	protein_coding	11	1274371	1309654	-1	0.248287	0.387556	0.031028	0.931776	0.290153	0.633003	0.450491	0.0995889	0.378692	0.317063	0.706067	0.0046848
ENSG00000078967	UBE2D4	protein_coding	7	43926436	43956136	1	-1.94094	0.00126319	-1.92545	0.000763699	0.314907	0.898123	0.114048	0.919458	0.0443788	0.994236	0.0221353	0.991211
ENSG00000079112	CDH17	protein_coding	8	94127162	94217303	-1	-4.53713	0.0171631	-1.28805	0.354747	-1.28404		2.32172	0.338511	1.20908	0.61691	1.78572	0.21556
ENSG00000079134	THOC1	protein_coding	18	214520	268050	-1	-0.0582334	0.856322	-0.112431	0.685729	0.103141	0.905075	-0.083718	0.80613	-0.47476	0.0806749	-0.5021	0.027417
ENSG00000079150	FKBP7	protein_coding	2	178463664	178478600	-1	-2.47704	0.0109003	-1.33042	0.103877	1.29844	0.442523	2.04651	0.0161085	-0.21974	0.945236	-0.122236	0.92817
ENSG00000079156	OSBPL6	protein_coding	2	178194481	178402893	1	-2.14926	0.00217413	-1.80221	0.00646269	0.479359	0.831429	0.402636	0.675068	-0.26925	0.916488	-0.1367	0.908067
ENSG00000079215	SLC1A3	protein_coding	5	36596588	36688334	1	0.223746	0.822962	0.778587	0.324685	-0.0495306	0.999543	0.0870024	0.96741	-1.51767	0.275363	-0.636661	0.619936
ENSG00000079246	XRCC5	protein_coding	2	216107464	216206303	1	-0.129663	0.666839	-0.580652	0.0117279	-0.331286	0.51085	-0.757775	0.00083196	-0.478538	0.129238	-0.859883	0.000177001
ENSG00000079257	LXN	protein_coding	3	158645822	158672648	-1	-0.871731	0.39284	-1.60948	0.0723609	0.0681653	1	0.154661	0.966044	-0.12893	0.979234	-0.707223	0.545743
ENSG00000079277	MKNK1	protein_coding	1	46557407	46616843	-1	-2.10176	0.00199691	-1.85588	0.0044111	0.00576101	1	0.102069	0.942198	-0.186902	0.950851	0.403857	0.6927
ENSG00000079308	TNS1	protein_coding	2	217799588	218033982	-1	2.23176	4.15668e-05	0.553037	0.369935	1.99372	0.0369613	1.96096	0.00295104	2.2939	0.0279753	2.99143	0.000382106
ENSG00000079313	REXO1	protein_coding	19	1815248	1848483	-1	0.265107	0.3484	0.12542	0.678459	-0.0762578	0.950913	-0.299468	0.313614	0.167623	0.785617	0.0821695	0.838815
ENSG00000079332	SAR1A	protein_coding	10	70147289	70170523	-1	-0.443808	0.184187	-0.537922	0.0822317	-0.0166314	1	-0.284026	0.487937	0.365188	0.502914	0.141795	0.771418
ENSG00000079335	CDC14A	protein_coding	1	100345001	100520277	1	0.543673	0.158505	0.68689	0.0522312	0.617029	0.341529	0.435729	0.308003	0.68962	0.167452	0.386511	0.418012
ENSG00000079337	RAPGEF3	protein_coding	12	47734363	47771040	-1	0.649464	0.103326	0.765225	0.0408905	1.06478	0.186433	1.52155	0.00151181	0.542334	0.419438	0.609528	0.202881
ENSG00000079385	CEACAM1	protein_coding	19	42507304	42561234	-1	1.21154	4.06382e-05	1.45184	1.1119e-07	0.27381	0.825509	0.951424	0.00716488	0.754094	0.154605	1.71357	1.75253e-06
ENSG00000079387	SENP1	protein_coding	12	48042897	48106079	-1	-0.130413	0.771755	-0.00142118	1	0.219846	0.864398	-0.242985	0.613714	-0.0422536	0.982723	-0.343867	0.426832
ENSG00000079393	DUSP13	protein_coding	10	75094432	75109221	-1	0	1	2.65984	0.564911	5.89133		6.21345		0.482248	0.985042	1.90301	0.764335
ENSG00000079432	CIC	protein_coding	19	42268537	42295797	1	-0.0757637	0.857791	-0.123899	0.743819	0.00752091	1	0.292084	0.459438	-0.0569106	0.973411	0.142812	0.764594
ENSG00000079435	LIPE	protein_coding	19	42401514	42427388	-1	0.360291	0.438817	-0.326706	0.471704	0.283047	0.958852	0.13056	0.960076	-0.202332	0.913174	-0.0027552	1
ENSG00000079459	FDFT1	protein_coding	8	11795573	11839304	1	0.588543	0.0742686	-0.668736	0.032895	-0.134574	0.930131	-0.165441	0.740398	-0.837156	0.0343643	-1.10248	0.000667392
ENSG00000079462	PAFAH1B3	protein_coding	19	42297033	42303546	-1	-0.0191335	0.965022	-0.473858	0.0715439	-1.11393	0.000853518	-1.2555	2.61226e-07	-0.506051	0.154473	-0.444799	0.134755
ENSG00000079482	OPHN1	protein_coding	X	67949349	68433913	-1	-1.37303	0.0100177	-0.956943	0.0690389	0.290121	0.895158	0.593212	0.366547	0.103281	0.971026	0.517452	0.458738
ENSG00000079616	KIF22	protein_coding	16	29790727	29805385	1	0.161478	0.481349	-0.700894	0.000146326	-0.490944	0.0970826	-0.867805	1.64739e-06	-0.360532	0.173927	-0.780529	2.63179e-05
ENSG00000079691	CARMIL1	protein_coding	6	25279078	25620530	1	0.755378	0.192603	0.0928799	0.902205	0.73352	0.538107	0.803315	0.195132	0.348087	0.806991	0.15399	0.867127
ENSG00000079739	PGM1	protein_coding	1	63593411	63660245	1	0.239318	0.414854	-0.0864508	0.791658	-0.202165	0.807538	-0.212362	0.540463	0.00336831	1	-0.135334	0.73159
ENSG00000079785	DDX1	protein_coding	2	15591178	15634346	1	-0.0958343	0.751725	-0.370387	0.111793	-0.538524	0.131786	-0.885243	3.20121e-05	-0.518217	0.0707298	-0.936861	1.55348e-05
ENSG00000079805	DNM2	protein_coding	19	10718055	10833488	1	-0.58688	0.141023	-0.764646	0.0381794	-0.14891	0.937805	-0.222924	0.691801	0.124965	0.936754	0.0922817	0.884368
ENSG00000079819	EPB41L2	protein_coding	6	130839347	131063322	-1	0.106621	0.767476	-0.273979	0.353755	0.601943	0.165782	0.5906	0.032507	-0.279333	0.582203	-0.669818	0.0158373
ENSG00000079931	MOXD1	protein_coding	6	132296055	132401475	-1	-3.14055	0.0332732	-1.40346	0.331404	0.96624		-2.8858	0.25308	1.46503	0.631424	0.510697	0.845061
ENSG00000079950	STX7	protein_coding	6	132445867	132513198	-1	-0.00213827	0.999699	0.0356336	0.905966	0.343037	0.41001	0.23876	0.371254	-0.0169388	0.992697	-0.0704532	0.834744
ENSG00000079974	RABL2B	protein_coding	22	50767501	50783667	-1	-1.34235	0.00535293	-1.22044	0.0081681	0.0747053	0.987895	0.23195	0.757801	0.0767188	0.976331	0.0675462	0.938995
ENSG00000079999	KEAP1	protein_coding	19	10486125	10503558	-1	0.220881	0.440692	-0.00523529	0.992218	-0.21892	0.76189	-0.260564	0.402756	-0.112093	0.891014	-0.302785	0.316987
ENSG00000080007	DDX43	protein_coding	6	73394828	73417566	1	-0.99895	0.455797	-3.85697	0.0079805	0.392682	0.969148	-0.621837	0.84447	0.104574	0.988002	-0.133656	0.945883
ENSG00000080031	PTPRH	protein_coding	19	55181247	55209506	-1	1.07138	4.70497e-07	1.34242	1.15607e-11	0.122529	0.895158	0.066018	0.862992	1.1016	1.09746e-07	1.14808	6.90182e-09
ENSG00000080166	DCT	protein_coding	13	94436811	94479682	-1	0	1	4.01433	0.0520507	5.20555		5.80346		1.3492	0.840823	3.61117	0.132787
ENSG00000080189	SLC35C2	protein_coding	20	46345980	46364458	-1	-0.15529	0.597443	0.0273293	0.936301	0.0464432	0.979004	0.246462	0.417661	0.262483	0.562133	0.292441	0.331868
ENSG00000080200	CRYBG3	protein_coding	3	97822011	97944984	1	0.211573	0.69724	0.276163	0.575709	0.23159	0.895158	-0.0208823	0.992723	-0.0514008	0.983518	-0.173555	0.798444
ENSG00000080298	RFX3	protein_coding	9	3218297	3526004	-1	0.267881	0.602325	0.640859	0.120096	0.154846	0.930725	0.170058	0.774295	0.00172002	1	0.148421	0.809044
ENSG00000080345	RIF1	protein_coding	2	151409883	151508013	1	-0.205246	0.238156	-0.216492	0.183783	0.0957916	0.877123	-0.0677085	0.788055	-0.315889	0.129163	-0.600004	6.82223e-05
ENSG00000080371	RAB21	protein_coding	12	71754863	71800286	1	-0.787089	0.0206477	-0.6112	0.0663151	0.0402711	0.992969	-0.0991887	0.862148	-0.0697219	0.969685	-0.0566371	0.926309
ENSG00000080493	SLC4A4	protein_coding	4	71062667	71572087	1	0.454174	0.725856	0.502514	0.673605	1.12746		1.75615	0.536325	1.11866	0.64558	1.67852	0.234369
ENSG00000080503	SMARCA2	protein_coding	9	1980290	2193624	1	0.161074	0.74103	-0.255905	0.553827	0.297191	0.841621	0.176396	0.796931	0.193512	0.865515	-0.294641	0.587055
ENSG00000080546	SESN1	protein_coding	6	108984309	109094846	-1	0.139828	0.666864	-0.0287796	0.937502	0.368532	0.471259	0.494695	0.0623656	-0.194374	0.717243	-0.210434	0.523935
ENSG00000080561	MID2	protein_coding	X	107825755	107931637	1	0.595741	0.0232216	0.608753	0.0152392	0.57752	0.366765	0.868069	0.0112919	-0.023887	0.9905	-0.111003	0.794943
ENSG00000080572	DNAAF6	protein_coding	X	107206611	107244247	1	-3.73005		-3.58791		1.28093		1.44843		0.161782		1.50794
ENSG00000080573	COL5A3	protein_coding	19	9959561	10010504	-1	2.72972	0.00217654	2.82608	0.000779629	0.396597	0.837611	0.544608	0.44469	1.32731	0.121974	1.30779	0.0667773
ENSG00000080603	SRCAP	protein_coding	16	30698209	30741409	1	-0.111731	0.675151	-0.166239	0.481436	0.22494	0.668415	-0.165763	0.564398	0.0184521	0.991397	-0.173598	0.544519
ENSG00000080608	PUM3	protein_coding	9	2720469	2844095	-1	-0.0720005	0.856798	-0.536754	0.0596375	-0.209468	0.805857	-0.601825	0.0258823	-0.376258	0.391386	-0.702039	0.01441
ENSG00000080644	CHRNA3	protein_coding	15	78593052	78621295	-1	-1.88436	0.266812	-2.53156	0.126383	1.2925	0.665273	2.01057	0.125064	1.78539	0.553621	2.79212	0.120283
ENSG00000080709	KCNN2	protein_coding	5	114055926	114496500	1	0.422376	0.583272	0.749582	0.248941	0.91582	0.549962	1.28783	0.086661	0.487698	0.77006	1.08702	0.159814
ENSG00000080802	CNOT4	protein_coding	7	135361795	135510127	-1	-1.09698	0.020094	-0.979078	0.0320821	0.528306	0.640027	0.250132	0.728153	0.390057	0.702367	0.233683	0.748933
ENSG00000080815	PSEN1	protein_coding	14	73136418	73223691	1	0.391236	0.159926	0.826828	0.000841584	0.297171	0.630817	0.419635	0.140739	0.133148	0.86442	0.191841	0.605028
ENSG00000080819	CPOX	protein_coding	3	98579446	98593648	-1	-0.243593	0.84246	0.401972	0.712964	-0.602426	0.855611	0.110561	0.958553	-0.984985	0.55593	-0.853786	0.475146
ENSG00000080822	CLDND1	protein_coding	3	98497912	98523066	-1	0.529946	0.104033	0.435943	0.171478	0.319699	0.69003	0.211613	0.636662	-0.0232377	0.994153	0.0591972	0.916118
ENSG00000080823	MOK	protein_coding	14	102224500	102305190	-1	-0.134398	0.745107	-0.899088	0.00355567	-0.31509	0.681982	-0.602563	0.056639	0.293488	0.667631	-0.0689979	0.907224
ENSG00000080824	HSP90AA1	protein_coding	14	102080742	102139699	-1	0.244176	0.426173	-0.334652	0.224303	-0.353442	0.543239	-0.966099	0.000106544	-0.523563	0.142793	-0.828526	0.00165815
ENSG00000080839	RBL1	protein_coding	20	36996349	37095997	-1	-1.32268	0.00550949	-1.69481	0.00014767	-0.279623	0.884027	-0.462319	0.452577	-0.38772	0.712934	-0.502184	0.410552
ENSG00000080845	DLGAP4	protein_coding	20	36306336	36528637	1	0.542722	0.273425	0.474637	0.324672	0.64849	0.485311	0.559694	0.294923	0.675643	0.330261	0.461662	0.425751
ENSG00000080854	IGSF9B	protein_coding	11	133896438	133956968	-1	-1.89412	0.0404997	-1.30018	0.139353	0.0452838	1	0.262901	0.836248	-0.113702	0.980777	0.727604	0.500045
ENSG00000080947	CROCCP3	transcribed_unprocessed_pseudogene	1	16467436	16499257	-1	-2.70249		-2.71941		0.0117912		0.371515		-0.130866		0.37229
ENSG00000080986	NDC80	protein_coding	18	2571557	2616635	1	-0.272892	0.44638	-1.70106	1.31111e-09	0.158483	0.898362	-0.021422	0.9844	0.00688835	1	-0.58483	0.0823216
ENSG00000081014	AP4E1	protein_coding	15	50908672	51005895	1	-1.25116	0.0241158	-1.17752	0.0276953	-0.106769	0.979004	-0.321951	0.696837	-0.0777402	0.980722	0.0657092	0.951162
ENSG00000081019	RSBN1	protein_coding	1	113761832	113812476	-1	0.442793	0.165012	0.641594	0.0269031	0.178967	0.877522	0.26479	0.495937	-0.168884	0.840303	-0.233869	0.575067
ENSG00000081026	MAGI3	protein_coding	1	113390515	113685923	1	0.00406654	0.995415	-0.145762	0.587704	0.746137	0.0248898	0.681264	0.00311444	0.231472	0.586371	-0.0954268	0.79238
ENSG00000081041	CXCL2	protein_coding	4	74097040	74099196	-1	1.07969	0.0802071	2.36232	1.4322e-05	0.736106	0.551594	1.05414	0.0765014	1.07439	0.30489	1.45357	0.0509098
ENSG00000081052	COL4A4	protein_coding	2	227002714	227164453	-1	-1.5471	0.233851	0.669974	0.605886	-0.257385		0.583187	0.779315	-0.43212	0.970081	1.98362	0.374872
ENSG00000081059	TCF7	protein_coding	5	134114681	134151865	1	-1.55727	0.0153539	-1.65282	0.00706029	-1.35869	0.161286	-1.50815	0.0121846	0.215722	0.929646	0.276843	0.773895
ENSG00000081087	OSTM1	protein_coding	6	108041409	108165854	-1	-0.452351	0.25024	-0.0248575	0.963327	0.571288	0.408632	0.595231	0.125698	0.315406	0.657353	0.451336	0.284815
ENSG00000081138	CDH7	protein_coding	18	65750252	65890337	1	-2.44227		-2.26652		0.116901		0.406024		-0.0739872		0.561884
ENSG00000081148	IMPG2	protein_coding	3	101222546	101320575	-1	-1.77486	0.010319	-1.59004	0.0169544	0.377684	0.895905	0.0902953	0.956686	0.0865269	0.983518	0.955434	0.26039
ENSG00000081154	PCNP	protein_coding	3	101574180	101594465	1	0.150279	0.602944	0.0848446	0.776714	-0.0627099	0.960458	-0.283342	0.315327	-0.392998	0.237972	-0.651044	0.00578443
ENSG00000081177	EXD2	protein_coding	14	69191498	69244020	1	-0.309815	0.363448	0.238505	0.469918	0.220759	0.817375	0.633578	0.0306282	-0.44006	0.35279	0.0489567	0.928341
ENSG00000081181	ARG2	protein_coding	14	67619920	67651708	1	0.0502766	0.934008	-0.0901941	0.864909	0.244736	0.861555	-0.224764	0.691157	0.64826	0.649817	1.01947	0.214769
ENSG00000081189	MEF2C	protein_coding	5	88717117	88904257	-1	0.297424	0.443264	0.207702	0.595582	0.244261	0.949274	0.395601	0.749728	0.534979	0.158912	0.054104	0.916247
ENSG00000081237	PTPRC	protein_coding	1	198638457	198757476	1	-0.282526	0.792583	-0.145837	0.893272	0.0192781		0.24062	0.882729	-0.186206	0.969458	0.30608	0.830189
ENSG00000081277	PKP1	protein_coding	1	201283452	201332993	1	0.402321	0.559705	-0.356033	0.595451	1.22717	0.726905	0.296814	0.915545	0.523566	0.712568	0.0177947	0.996735
ENSG00000081307	UBA5	protein_coding	3	132654446	132679794	1	-0.263874	0.248053	-0.267237	0.21173	-0.30431	0.442187	-0.334184	0.124037	-0.647672	0.00316506	-0.753002	9.43171e-05
ENSG00000081320	STK17B	protein_coding	2	196133583	196176503	-1	-0.481689	0.0580756	-0.650558	0.0063176	-0.134001	0.898605	-0.239741	0.477091	0.522489	0.113616	0.289228	0.359936
ENSG00000081377	CDC14B	protein_coding	9	96490241	96619843	-1	-0.857497	0.022267	-0.800587	0.0269031	0.436878	0.623571	0.511424	0.239921	-0.071619	0.971876	0.0554927	0.936008
ENSG00000081386	ZNF510	protein_coding	9	96754553	96778129	-1	0.564389	0.188764	0.923183	0.0162781	0.456741	0.618398	0.368988	0.465624	0.393899	0.614904	0.320062	0.563966
ENSG00000081665	ZNF506	protein_coding	19	19785839	19821751	-1	-1.16058	0.0577011	-1.15768	0.0478847	0.239259	0.937805	0.474684	0.568718	0.264836	0.897571	0.70431	0.341839
ENSG00000081692	JMJD4	protein_coding	1	227730425	227735411	-1	-0.725982	0.00649322	-0.544881	0.0335575	-0.289614	0.627064	-0.513548	0.0519382	0.203993	0.711747	-0.0862612	0.833608
ENSG00000081721	DUSP12	protein_coding	1	161749758	161757238	1	-0.121829	0.747815	0.283908	0.349981	0.00446617	1	-0.271403	0.427815	0.0737359	0.947465	-0.0383217	0.937808
ENSG00000081760	AACS	protein_coding	12	125065434	125143333	1	-0.95643	0.0369106	-1.44217	0.000769844	0.086724	0.979335	0.0886954	0.915545	-0.228615	0.865515	-0.0185616	0.989109
ENSG00000081791	DELE1	protein_coding	5	141923855	141942047	1	0.0590359	0.865719	-0.326267	0.205734	0.0973452	0.9363	0.0987847	0.801469	-0.105531	0.902737	-0.335434	0.25452
ENSG00000081800	SLC13A1	protein_coding	7	123113531	123199972	-1	-2.86697	0.000393477	-2.0116	0.00854708	0.390429	0.90698	0.510227	0.664581	-0.1764	0.966219	0.292473	0.822851
ENSG00000081803	CADPS2	protein_coding	7	122318411	122886759	-1	0.254086	0.651735	0.687814	0.123449	2.69544	0.408819	2.76473	0.165386	-0.18966	0.911986	-0.0951733	0.90696
ENSG00000081842	PCDHA6	protein_coding	5	140827958	141012347	1	0.793497	0.808961	3.66133	0.070205	-0.0470469		0.512899	0.812389	1.18629	0.738271	2.09685	0.247395
ENSG00000081853	PCDHGA2	protein_coding	5	141338760	141512975	1	-2.37005	0.197883	-0.656296	0.7359	1.11128		0.884349	0.741764	1.71528	0.625298	2.44909	0.246775
ENSG00000081870	HSPB11	protein_coding	1	53916574	53945699	-1	-0.69923	0.114428	-1.21297	0.00279238	0.0691241	0.986385	0.0966427	0.899511	-0.070468	0.975751	-0.102984	0.886275
ENSG00000081913	PHLPP1	protein_coding	18	62715541	62980433	1	0.285695	0.016898	0.0839433	0.53793	0.0598889	0.919924	0.0125752	0.975393	0.191245	0.493264	0.429827	0.00911134
ENSG00000081923	ATP8B1	protein_coding	18	57646426	57803315	-1	0.77978	0.724477	0.9349	0.64746	-0.20949	0.992159	-2.64356	0.185813	-2.8225	0.266786	-0.958556	0.713611
ENSG00000082014	SMARCD3	protein_coding	7	151238764	151277896	-1	-0.486448	0.327136	-0.20536	0.698031	0.293694	0.829971	0.66416	0.124864	-0.511755	0.446835	-0.321045	0.563502
ENSG00000082068	WDR70	protein_coding	5	37379285	37753435	1	0.0177523	0.976742	0.0466763	0.926799	-0.0135151	1	-0.160193	0.772928	-0.544246	0.320251	-0.418943	0.346277
ENSG00000082074	FYB1	protein_coding	5	39105252	39274528	-1	1.07049	0.184	1.30061	0.0812543	1.7085	0.72754	0.81253	0.808705	0.380524	0.919939	0.656592	0.645895
ENSG00000082126	MPP4	protein_coding	2	201644870	201698694	-1	-3.47287		-3.03456		-0.134914		-0.204877		0.799142		1.58465
ENSG00000082146	STRADB	protein_coding	2	201387858	201480846	1	-0.0417755	0.925027	-0.186903	0.584633	0.0435446	0.984963	-0.277407	0.388142	-0.445503	0.252919	-0.456928	0.134909
ENSG00000082153	BZW1	protein_coding	2	200810594	200827338	1	0.0386707	0.942045	-0.222457	0.574964	-0.131016	0.939394	-0.693355	0.0510658	0.23367	0.780844	-0.147546	0.785397
ENSG00000082196	C1QTNF3	protein_coding	5	34017858	34043213	-1	0.601207	0.497738	0.884227	0.252173	0.455239	0.93841	1.6806	0.178087	-1.10924	0.420116	0.0837349	0.957457
ENSG00000082212	ME2	protein_coding	18	50879080	50954257	1	-2.92825		-2.70603		0.0152034		-0.218193		-0.127753		-0.0640122
ENSG00000082213	C5orf22	protein_coding	5	31532287	31555053	1	0.316547	0.452413	0.704858	0.0466608	0.326264	0.748175	0.308173	0.522577	0.289137	0.718092	0.198389	0.717556
ENSG00000082258	CCNT2	protein_coding	2	134918235	134959342	1	0.123515	0.749156	0.519112	0.0745625	0.165031	0.887951	0.0652944	0.899457	0.135886	0.882491	-0.102782	0.827946
ENSG00000082269	FAM135A	protein_coding	6	70412941	70561174	1	-1.82603		-1.64374		0.160105		0.313284		-0.0743343		0.0742546
ENSG00000082293	COL19A1	protein_coding	6	69866556	70212468	1	0.142769	0.905004	1.34996	0.0619798	1.05339	0.393853	1.3555	0.0466627	1.55545	0.129733	1.59949	0.0587695
ENSG00000082397	EPB41L3	protein_coding	18	5392381	5630700	-1	-3.02369	0.117298	-6.06431	0.00245986	0.315408	0.98819	-0.869871	0.808388	-1.86485	0.649551	0.956338	0.744191
ENSG00000082438	COBLL1	protein_coding	2	164653624	164843679	-1	-0.172758	0.696092	-0.299487	0.432779	0.0387171	0.999401	0.614101	0.403102	-0.156714	0.91844	0.348575	0.514184
ENSG00000082458	DLG3	protein_coding	X	70444835	70505490	1	0.426835	0.401979	0.189818	0.731346	0.448569	0.725167	0.626352	0.252699	-0.285222	0.825055	0.425627	0.50435
ENSG00000082497	SERTAD4	protein_coding	1	210232796	210246631	1	0.33562	0.769427	0.329351	0.762067	-3.186	0.420192	-1.9787	0.417972	-0.989875	0.644015	-0.462316	0.78139
ENSG00000082512	TRAF5	protein_coding	1	211326615	211374946	1	-0.482622	0.184053	-0.194992	0.622804	0.480087	0.46248	0.6972	0.034434	-0.00551405	1	0.121663	0.821881
ENSG00000082515	MRPL22	protein_coding	5	154941073	154969411	1	-0.261847	0.360788	-0.203423	0.466857	-0.279424	0.591115	-0.403805	0.0995889	-0.455659	0.13918	-0.836659	0.000256083
ENSG00000082516	GEMIN5	protein_coding	5	154887411	154938211	-1	-0.520885	0.051535	-0.587687	0.0204345	-0.257302	0.687326	-0.929215	7.37411e-05	-0.300028	0.496393	-0.573092	0.0334647
ENSG00000082641	NFE2L1	protein_coding	17	48048329	48061545	1	0.534894	0.0400437	0.495774	0.0483792	0.134025	0.898362	0.234867	0.483861	-0.0185184	0.994369	-0.160594	0.667104
ENSG00000082684	SEMA5B	protein_coding	3	122909082	123028605	-1	1.54451	0.494556	0.570524	0.82625	2.86816		1.71488		2.15681	0.567164	3.90584	0.0693559
ENSG00000082701	GSK3B	protein_coding	3	119821321	120094994	-1	0.300067	0.187217	0.422886	0.0412037	0.223059	0.677806	0.190273	0.497869	-0.0645034	0.944845	-0.164888	0.582129
ENSG00000082781	ITGB5	protein_coding	3	124761948	124901418	-1	0.245365	0.388067	-0.340567	0.183269	-0.189871	0.827756	-0.0110045	0.996234	0.174942	0.77035	0.31621	0.289005
ENSG00000082805	ERC1	protein_coding	12	990509	1495933	1	-0.166426	0.417344	-0.299372	0.0920984	0.0131921	0.998766	-0.116046	0.648297	-0.251664	0.369448	-0.272903	0.184422
ENSG00000082898	XPO1	protein_coding	2	61476032	61538741	-1	0.071719	0.787757	0.232253	0.268157	-0.114455	0.887228	-0.355705	0.0945214	-0.280948	0.370958	-0.438579	0.0379209
ENSG00000082996	RNF13	protein_coding	3	149812770	149962139	1	0.612056	0.111066	0.584725	0.112216	-0.0295993	0.998766	-0.284181	0.576038	-0.114412	0.941394	-0.137325	0.815626
ENSG00000083067	TRPM3	protein_coding	9	70529060	71446904	-1	-3.63689		-3.54913		-0.64571		0.101075		0.307878		0.885058
ENSG00000083093	PALB2	protein_coding	16	23603160	23641310	-1	0.315429	0.349939	0.191845	0.582745	0.220777	0.830864	0.0225134	0.982313	-0.351826	0.499971	-0.456069	0.187151
ENSG00000083097	DOP1A	protein_coding	6	83067666	83171350	1	-0.745195	0.000644968	-0.515399	0.0123549	0.0992916	0.900894	0.219445	0.356592	-0.0894458	0.901467	0.0428325	0.906837
ENSG00000083099	LYRM2	protein_coding	6	89568144	89638749	-1	-2.57038		-2.58053		0.070483		0.176036		0.0574497		-0.129183
ENSG00000083123	BCKDHB	protein_coding	6	80106647	80346270	1	-0.151315	0.596662	-0.440107	0.0576389	0.195612	0.730696	0.211926	0.422392	-0.041518	0.973978	-0.218042	0.494376
ENSG00000083168	KAT6A	protein_coding	8	41929479	42051994	-1	-0.468291	0.0550977	-0.189586	0.477139	0.263024	0.654783	0.181407	0.584484	-0.0273383	0.985707	0.146213	0.691394
ENSG00000083223	TUT7	protein_coding	9	86287733	86354454	-1	0.740634	0.0422783	0.984639	0.00407716	0.668552	0.295532	0.700252	0.0646907	0.289048	0.720689	0.277323	0.583539
ENSG00000083290	ULK2	protein_coding	17	19770829	19867936	-1	-0.609798	0.170247	-0.309389	0.50842	0.44721	0.645693	0.5335	0.25311	-0.000527365	1	0.184926	0.771464
ENSG00000083307	GRHL2	protein_coding	8	101492439	101669726	1	0.0356438	0.975579	-0.0235995	0.984101	-0.476759	0.898864	0.0151602	1	-0.252775	0.94368	-0.742869	0.521839
ENSG00000083312	TNPO1	protein_coding	5	72816312	72916733	1	0.454054	0.112943	0.596051	0.0250275	-0.0307995	0.993825	-0.575343	0.040368	0.173993	0.80244	-0.0238681	0.965992
ENSG00000083444	PLOD1	protein_coding	1	11934205	11975538	1	0.317231	0.143203	-0.162706	0.479596	0.0972893	0.91068	0.109394	0.726654	-0.169419	0.70374	0.0949704	0.76632
ENSG00000083454	P2RX5	protein_coding	17	3672199	3696240	-1	0.0174471	0.980764	0.272057	0.566525	0.0397595	0.990226	-0.0811983	0.86364	-0.249055	0.723047	0.199492	0.659507
ENSG00000083457	ITGAE	protein_coding	17	3714628	3801188	-1	-0.441922	0.234899	-0.164399	0.681919	-0.47429	0.463804	-0.890201	0.00580256	-0.411221	0.433751	-0.660489	0.0624091
ENSG00000083520	DIS3	protein_coding	13	72752169	72782096	-1	-0.100812	0.689993	-0.0479893	0.855438	0.135206	0.85232	-0.0911203	0.773568	0.251891	0.461648	-0.15015	0.604268
ENSG00000083535	PIBF1	protein_coding	13	72782133	73016461	1	0.417736	0.0485424	0.538944	0.0060992	0.0874956	0.924507	0.0633333	0.851948	0.00804033	1	-0.307693	0.21803
ENSG00000083544	TDRD3	protein_coding	13	60396457	60573878	1	-0.387306	0.473313	-0.0790898	0.901762	-0.447197	0.72754	-0.211388	0.774911	-0.650906	0.37831	-0.576208	0.310846
ENSG00000083635	NUFIP1	protein_coding	13	44939249	44989471	-1	-0.0668114	0.876812	-0.0303979	0.944295	-0.131175	0.918763	-0.34378	0.337611	0.0376833	0.982723	0.0200425	0.974821
ENSG00000083642	PDS5B	protein_coding	13	32586452	32778019	1	0.218198	0.663631	0.287706	0.525921	-0.0910045	0.970356	-0.339431	0.52582	-0.319393	0.718479	-0.757038	0.0841112
ENSG00000083720	OXCT1	protein_coding	5	41730065	41870425	-1	0.627661	0.0933994	-0.155179	0.728757	0.369455	0.689072	-0.0809561	0.900227	-0.192741	0.860439	-0.390408	0.410238
ENSG00000083750	RRAGB	protein_coding	X	55717749	55758774	1	-0.319082	0.449315	0.220994	0.587308	-0.0485079	0.988055	-0.0343673	0.966508	-0.30779	0.614072	0.388012	0.301604
ENSG00000083799	CYLD	protein_coding	16	50742050	50801935	1	0.127071	0.839257	0.345716	0.503921	0.702061	0.440694	0.579636	0.28202	0.5447	0.506496	0.803586	0.123741
ENSG00000083807	SLC27A5	protein_coding	19	58479512	58512413	-1	-2.0517		-1.99241		0.0995909		0.362778		-0.0267832		0.585964
ENSG00000083812	ZNF324	protein_coding	19	58467056	58475436	1	-0.0610584	0.867701	0.243623	0.388222	-0.0163844	0.999401	-0.168961	0.666799	-0.105707	0.916958	-0.00911512	0.992542
ENSG00000083817	ZNF416	protein_coding	19	57571566	57578911	-1	0.296866	0.444886	0.708394	0.0273691	0.34039	0.682709	0.122241	0.818862	0.23262	0.769995	0.0304194	0.964524
ENSG00000083828	ZNF586	protein_coding	19	57769655	57819939	1	0.0499526	0.891728	0.270354	0.311396	-0.14962	0.893262	-0.343459	0.303734	-0.0648064	0.956301	-0.0397069	0.933431
ENSG00000083838	ZNF446	protein_coding	19	58474017	58481230	1	-0.0463382	0.938191	-0.0608255	0.911551	-0.322467	0.794024	0.217531	0.714996	-0.313974	0.698772	-0.233767	0.673181
ENSG00000083844	ZNF264	protein_coding	19	57191500	57222846	1	-1.67038	0.00376427	-1.14018	0.0430395	0.2944	0.901413	0.471433	0.545036	-0.102545	0.973978	0.313493	0.721002
ENSG00000083845	RPS5	protein_coding	19	58386400	58394806	1	0.566497	0.124315	-0.324161	0.399033	-0.621314	0.33319	-0.939874	0.00632534	-0.0437404	0.98317	-0.306511	0.514328
ENSG00000083857	FAT1	protein_coding	4	186587794	186726722	-1	0.302926	0.601538	0.00540707	0.997757	-0.381603	0.79988	-0.823896	0.108119	-0.407747	0.686011	-0.53997	0.360622
ENSG00000083937	CHMP2B	protein_coding	3	87227271	87255556	1	0.427876	0.207212	0.412269	0.200737	0.313016	0.703694	0.173451	0.717678	0.422053	0.411117	0.647289	0.0569444
ENSG00000084070	SMAP2	protein_coding	1	40344850	40423326	1	-0.272345	0.268542	-0.626727	0.00383869	0.122508	0.883097	-0.157604	0.591978	0.393361	0.159126	-0.00670807	0.99335
ENSG00000084072	PPIE	protein_coding	1	39692182	39763914	1	-0.775853	0.0224368	-0.755262	0.020698	-0.228114	0.853855	-0.29808	0.510591	-0.0684895	0.970549	-0.128849	0.815347
ENSG00000084073	ZMPSTE24	protein_coding	1	40258041	40294180	1	-0.368497	0.182677	-0.290706	0.285928	-0.241046	0.730201	-0.834654	0.000630584	-0.26176	0.589451	-0.517275	0.0612401
ENSG00000084090	STARD7	protein_coding	2	96184859	96208827	-1	-0.032723	0.904725	-0.24475	0.205734	-0.316279	0.36147	-0.752304	1.466e-05	-0.212742	0.522819	-0.406907	0.0406828
ENSG00000084092	NOA1	protein_coding	4	56963350	56977606	-1	-0.747407	0.128759	-1.075	0.0176002	-0.123545	0.960918	-0.0834892	0.924835	0.329715	0.775996	0.51941	0.381678
ENSG00000084093	REST	protein_coding	4	56907876	56966808	1	0.376074	0.339987	0.549482	0.119353	-0.0568483	0.986276	-0.165397	0.764334	-0.0444409	0.982723	-0.0638796	0.919866
ENSG00000084110	HAL	protein_coding	12	95972662	95996365	-1	2.31069	0.00013346	3.70402	2.54956e-12	-0.259221	0.949274	0.0816223	0.968712	-0.0613637	0.996408	-1.02366	0.498401
ENSG00000084112	SSH1	protein_coding	12	108778191	108857590	-1	-0.336328	0.0586897	-0.130051	0.507056	-0.126216	0.836407	-0.00596199	0.999029	-0.0319845	0.973426	0.00416218	0.998137
ENSG00000084207	GSTP1	protein_coding	11	67583742	67586656	1	0.435044	0.319415	-0.325944	0.454243	-0.35477	0.75014	-0.583962	0.185788	0.149862	0.920396	0.308375	0.569512
ENSG00000084234	APLP2	protein_coding	11	130068147	130144811	1	0.702508	0.00817084	0.455168	0.0842784	0.287716	0.66228	0.425561	0.145685	-0.068868	0.953851	-0.280022	0.407396
ENSG00000084444	FAM234B	protein_coding	12	13044381	13142521	1	-0.827478	0.0254399	-0.572775	0.117565	0.283954	0.809163	0.394981	0.378672	-0.129461	0.933468	0.250198	0.643243
ENSG00000084453	SLCO1A2	protein_coding	12	21264600	21419594	-1	-0.33141	0.453495	-0.35918	0.384389	-0.167556	0.930124	0.292939	0.597328	-0.156933	0.92066	0.529622	0.283574
ENSG00000084463	WBP11	protein_coding	12	14784582	14803486	-1	0.543857	0.0922712	0.208758	0.562893	-0.146124	0.913103	-0.564886	0.0887193	0.174088	0.841961	-0.300622	0.463732
ENSG00000084623	EIF3I	protein_coding	1	32221077	32245397	1	-0.302996	0.166859	-0.867717	4.2876e-06	-0.402631	0.25576	-0.806495	2.43084e-05	-0.0589568	0.947465	-0.467537	0.0314797
ENSG00000084628	NKAIN1	protein_coding	1	31179745	31239887	-1	-2.17142	0.189068	1.21376	0.203291	0.143688	0.970385	0.478237	0.583074	0.6351	0.646815	1.15128	0.1344
ENSG00000084636	COL16A1	protein_coding	1	31652263	31704319	-1	1.41529	7.07617e-06	1.92307	2.88986e-11	1.8667	0.122473	2.54399	0.000963375	0.277296	0.778022	0.652032	0.149295
ENSG00000084652	TXLNA	protein_coding	1	32179675	32198285	1	-0.0425741	0.887779	-0.362121	0.08404	-0.192971	0.743145	-0.36098	0.11236	-0.233121	0.539062	-0.627568	0.00269173
ENSG00000084676	NCOA1	protein_coding	2	24491254	24770702	1	-0.0243472	0.938817	0.0540314	0.841126	0.400032	0.177529	0.327097	0.0997179	-0.0895301	0.867104	-0.259767	0.222738
ENSG00000084693	AGBL5	protein_coding	2	27042364	27070622	1	-0.724634	0.068009	-1.03808	0.00522221	-0.0371935	0.997537	-0.00454258	1	-0.0324749	0.991603	-0.257169	0.635425
ENSG00000084710	EFR3B	protein_coding	2	25042076	25159135	1	-1.94247		-2.7441		0.572102		1.06699		0.137434		0.0549547
ENSG00000084731	KIF3C	protein_coding	2	25926598	25982749	-1	0.106578	0.83591	-0.296109	0.489326	0.616561	0.347771	0.943083	0.00691	0.229685	0.795683	0.0384013	0.95659
ENSG00000084733	RAB10	protein_coding	2	26034084	26137454	1	-0.0131774	0.959514	-0.0988799	0.587629	-0.202044	0.557762	-0.455355	0.00259201	-0.397903	0.0322035	-0.325488	0.0505394
ENSG00000084734	GCKR	protein_coding	2	27496839	27523684	1	4.2999	0.0125685	4.57704	0.00524881	4.47717		4.70034	0.00586639	1.38378	0.79488	1.65826	0.570263
ENSG00000084754	HADHA	protein_coding	2	26190635	26244672	-1	0.290612	0.230572	-0.348401	0.120714	-0.453212	0.225535	-0.730676	0.000493182	-0.197803	0.663695	-0.443006	0.0657236
ENSG00000084764	MAPRE3	protein_coding	2	26970637	27027219	1	0.438054	0.153901	0.608475	0.0273777	0.695554	0.0647966	1.12039	2.38836e-06	0.460481	0.161831	0.440375	0.106253
ENSG00000084774	CAD	protein_coding	2	27217369	27243943	1	-0.592026	0.000941651	-0.7866	1.5177e-06	-0.437844	0.0991256	-0.719621	8.98074e-06	-0.413787	0.058098	-0.48122	0.00738907
ENSG00000085063	CD59	protein_coding	11	33703010	33736479	-1	0.793647	0.0300145	0.510767	0.164216	0.399325	0.652825	0.478649	0.257514	0.385956	0.566397	0.246288	0.63386
ENSG00000085117	CD82	protein_coding	11	44564427	44620358	1	-0.125603	0.838121	-0.0677648	0.91573	1.51434	0.0191885	2.36671	1.93831e-08	1.20478	0.0264139	0.905467	0.0688857
ENSG00000085185	BCORL1	protein_coding	X	129981107	130058071	1	0.477989	0.0209297	0.39451	0.0503264	0.615184	0.0252424	0.735512	4.56376e-05	0.362813	0.166801	0.438406	0.0313083
ENSG00000085224	ATRX	protein_coding	X	77504880	77786233	-1	0.576056	0.140046	0.446987	0.246037	0.0197876	1	-0.0743462	0.913682	-0.270853	0.758346	-0.534907	0.215902
ENSG00000085265	FCN1	protein_coding	9	134903232	134917912	-1	-3.82785	0.040545	-1.47718	0.384634	0.123569		1.00318	0.696096	-0.805736	0.870925	0.564011	0.827201
ENSG00000085274	MYNN	protein_coding	3	169773396	169789716	1	0.0902998	0.855656	0.190559	0.653309	0.0706352	0.976926	-0.164336	0.764334	0.0912992	0.952668	-0.28521	0.549918
ENSG00000085276	MECOM	protein_coding	3	169083499	169663775	-1	0.310829	0.717425	0.0856117	0.929075	0.109316	0.997488	0.417167	0.816158	-1.01544	0.523645	0.519975	0.664824
ENSG00000085365	SCAMP1	protein_coding	5	78360611	78480739	1	0.364525	0.253489	0.286236	0.363106	0.127278	0.918251	0.208717	0.592715	0.0247628	0.991491	-0.102066	0.825274
ENSG00000085377	PREP	protein_coding	6	105273218	105454062	-1	0.226538	0.566451	-0.100154	0.813721	-0.378299	0.624085	-0.580274	0.0982743	-0.266931	0.707814	-0.509034	0.174378
ENSG00000085382	HACE1	protein_coding	6	104728094	104859919	-1	-0.972476	0.0115533	-0.609407	0.109538	0.262124	0.842606	0.538154	0.203423	-0.420371	0.535568	-0.504811	0.263985
ENSG00000085415	SEH1L	protein_coding	18	12947133	12987536	1	-1.72406	0.00264141	-1.84502	0.000721543	-0.277236	0.908894	-0.388707	0.635579	-0.567064	0.612511	-0.536681	0.479154
ENSG00000085433	WDR47	protein_coding	1	108970214	109042113	-1	0.0711051	0.890456	0.182092	0.671798	0.297438	0.783526	0.119383	0.835145	0.363801	0.60518	0.211449	0.701715
ENSG00000085449	WDFY1	protein_coding	2	223855716	223945357	-1	0.713132	0.0192086	0.35762	0.259615	0.220122	0.834867	0.313111	0.411986	0.0473994	0.976847	-0.254501	0.534548
ENSG00000085465	OVGP1	protein_coding	1	111414319	111427735	-1	0.597865	0.450203	1.66777	0.00786759	0.390742	0.895158	0.679352	0.470494	0.999278	0.415713	1.61797	0.0400181
ENSG00000085491	SLC25A24	protein_coding	1	108134043	108200849	-1	0.157925	0.821514	0.263738	0.671519	-0.339287	0.863794	-0.402153	0.576379	-0.147401	0.947465	-0.0786557	0.934587
ENSG00000085511	MAP3K4	protein_coding	6	160991727	161117385	1	-0.0499158	0.914853	-0.00176334	1	-0.388285	0.59748	-0.334822	0.39993	-0.603387	0.158345	-0.731792	0.0284344
ENSG00000085514	PILRA	protein_coding	7	100367530	100400096	1	1.751	0.116061	2.6919	0.00586856	1.40772	0.244709	1.94353	0.00547741	0.393949	0.820257	1.08751	0.133353
ENSG00000085552	IGSF9	protein_coding	1	159927039	159945613	-1	-0.021912	0.975742	-0.509548	0.250017	0.23427	0.990426	1.25563	0.558904	1.13813	0.277811	0.666974	0.50537
ENSG00000085563	ABCB1	protein_coding	7	87503017	87713323	-1	-4.07268	0.0537405	-3.25852	0.0755838	1.88219		0.435768	0.919461	2.74725	0.424772	3.54288	0.129963
ENSG00000085644	ZNF213	protein_coding	16	3129777	3142804	1	-0.536879	0.106364	-0.443524	0.170134	0.117284	0.94452	0.315103	0.468402	0.203463	0.80632	0.355842	0.382483
ENSG00000085662	AKR1B1	protein_coding	7	134442356	134459284	-1	-1.05878	0.0709229	-1.10583	0.0478847	0.289035	0.902569	0.497161	0.513332	0.223085	0.918085	0.477593	0.538113
ENSG00000085719	CPNE3	protein_coding	8	86514435	86561498	1	-0.154826	0.691575	-0.127096	0.737602	-0.080594	0.960772	-0.427906	0.221257	-0.653867	0.0971262	-0.524641	0.125469
ENSG00000085733	CTTN	protein_coding	11	70398404	70436584	1	0.193879	0.531821	-0.0691032	0.840274	-0.139395	0.895905	-0.137323	0.731394	0.0972041	0.920846	0.020674	0.969493
ENSG00000085741	WNT11	protein_coding	11	76186325	76210736	-1	0.140463	0.898833	-0.287484	0.768398	2.08679	0.0677813	2.81286	0.000140135	2.63179	0.0500184	2.2406	0.063992
ENSG00000085760	MTIF2	protein_coding	2	55236595	55269347	-1	-0.0939013	0.783645	-0.463256	0.0694861	-0.277362	0.647444	-0.409712	0.136763	-0.341468	0.397631	-0.721286	0.00461309
ENSG00000085788	DDHD2	protein_coding	8	38225218	38275558	1	-1.62152	0.00131182	-1.40885	0.00357647	-0.123461	0.967482	0.0792276	0.937256	-0.335271	0.793127	-0.0890306	0.922683
ENSG00000085831	TTC39A	protein_coding	1	51287258	51345116	-1	-1.6325		-1.34072		0.0713127		0.523115		0.311033		0.978254
ENSG00000085832	EPS15	protein_coding	1	51354263	51519266	-1	0.573265	0.0663705	0.230735	0.502357	0.266046	0.761207	0.254125	0.529431	0.109564	0.925931	-0.0376524	0.948451
ENSG00000085840	ORC1	protein_coding	1	52372829	52404423	-1	-0.477567	0.143992	-1.62267	7.50642e-09	-0.482558	0.436786	-1.00182	0.000890664	-0.0418997	0.981212	-0.530348	0.133284
ENSG00000085871	MGST2	protein_coding	4	139665768	139740745	1	0.223195	0.740029	-0.172286	0.795972	0.455193	0.791959	0.603174	0.381509	1.14469	0.132954	1.1939	0.0539264
ENSG00000085872	CHERP	protein_coding	19	16517894	16542437	-1	-0.0145671	0.962498	-0.21015	0.29397	-0.16844	0.744341	-0.470311	0.0103277	0.249569	0.415308	0.11748	0.671285
ENSG00000085978	ATG16L1	protein_coding	2	233210051	233295674	1	0.283367	0.131842	0.200612	0.286726	-0.12598	0.818135	-0.285176	0.113013	0.122753	0.752044	-0.282648	0.133341
ENSG00000085982	USP40	protein_coding	2	233475520	233566782	-1	0.358245	0.158218	-0.081325	0.791165	0.0955868	0.93216	0.289541	0.295262	-0.268783	0.537742	-0.292821	0.324823
ENSG00000085998	POMGNT1	protein_coding	1	46188683	46220305	-1	-1.20452	0.00464468	-1.29641	0.00137794	0.212031	0.903577	0.472495	0.367477	-0.0195247	1	-0.115088	0.870068
ENSG00000085999	RAD54L	protein_coding	1	46246461	46278480	1	0.228279	0.475715	-0.665467	0.0128622	-0.450761	0.385904	-0.703306	0.00976425	-0.36637	0.40206	-0.740857	0.00779922
ENSG00000086015	MAST2	protein_coding	1	45786987	46036122	1	0.413965	0.0536708	0.259939	0.232162	0.453492	0.167427	0.501644	0.0136551	0.269119	0.424772	0.147163	0.614183
ENSG00000086061	DNAJA1	protein_coding	9	33025273	33039907	1	0.112043	0.662205	0.0662353	0.801209	-0.0490774	0.968286	-0.399651	0.0609078	-0.373736	0.175037	-0.599942	0.00288689
ENSG00000086062	B4GALT1	protein_coding	9	33104082	33167356	-1	0.538241	0.101723	0.655358	0.0334116	0.687101	0.196614	0.890419	0.00483814	0.324355	0.59276	0.343144	0.394453
ENSG00000086065	CHMP5	protein_coding	9	33264879	33282070	1	0.847578	0.00562567	1.09985	0.000117618	0.122621	0.935964	0.210325	0.630928	0.00463731	1	0.00154025	1
ENSG00000086102	NFX1	protein_coding	9	33290512	33371157	1	0.149695	0.526948	0.0474102	0.857508	-0.107852	0.895905	-0.22557	0.363104	0.174031	0.663883	-0.0792467	0.801279
ENSG00000086159	AQP6	protein_coding	12	49967194	49977139	1	-3.00929		-2.49063		0.141149		0.246028		0.138658		1.03423
ENSG00000086189	DIMT1	protein_coding	5	62347284	62403943	-1	-0.233766	0.549269	-0.310017	0.378026	0.263942	0.773167	-0.320204	0.410676	0.0034071	1	-0.380669	0.327334
ENSG00000086200	IPO11	protein_coding	5	62403972	62628582	1	0.186341	0.571495	-0.125106	0.706909	-0.224244	0.774659	-0.631482	0.0166794	-0.156019	0.825886	-0.451121	0.132432
ENSG00000086232	EIF2AK1	protein_coding	7	6022247	6059175	-1	0.331312	0.224138	0.0394579	0.911551	-0.0545077	0.972865	-0.211312	0.527657	-0.224121	0.660721	-0.39573	0.165823
ENSG00000086289	EPDR1	protein_coding	7	37683843	37951936	1	0.545493	0.0434247	-0.42727	0.129761	0.257812	0.641565	0.146426	0.667753	0.166773	0.72743	0.274319	0.284839
ENSG00000086300	SNX10	protein_coding	7	26291862	26374383	1	-0.42016	0.45599	-0.845097	0.0831925	0.858658	0.266458	1.11918	0.0113639	0.278448	0.806301	-0.0880863	0.910786
ENSG00000086475	SEPHS1	protein_coding	10	13317428	13348298	-1	-0.143409	0.639983	-0.450224	0.064882	-0.383479	0.402831	-0.811347	0.000299528	-0.105142	0.90026	-0.457033	0.0874095
ENSG00000086504	MRPL28	protein_coding	16	366969	371289	-1	-0.280116	0.502152	-0.477967	0.186614	-0.521732	0.463101	-0.530835	0.175197	-0.474633	0.399516	-0.834702	0.0231226
ENSG00000086506	HBQ1	protein_coding	16	180459	181179	1	-2.0299	0.404529	-1.2332	0.625722	0		0.885062	0.807024	-0.280366	0.946395	0.75322	0.556172
ENSG00000086544	ITPKC	protein_coding	19	40717112	40740860	1	0.736811	0.0347633	1.06102	0.00116523	0.346103	0.71292	0.572871	0.139139	0.574576	0.301314	0.820629	0.0363857
ENSG00000086548	CEACAM6	protein_coding	19	41750977	41772211	1	0.444644	0.769487	0.273159	0.858305	0.0354191	1	0.12974	0.969071	-2.11337	0.209096	-0.816451	0.628082
ENSG00000086570	FAT2	protein_coding	5	151504092	151591331	-1	0.339787	0.780479	-0.152133	0.906489	1.53568	0.630817	1.65483	0.32118	-1.54671	0.338646	-0.403695	0.80453
ENSG00000086589	RBM22	protein_coding	5	150690792	150701077	-1	-0.0695752	0.865487	-0.0255286	0.952327	0.156185	0.895852	-0.0949644	0.840489	0.25766	0.664606	-0.0688389	0.888346
ENSG00000086598	TMED2	protein_coding	12	123584533	123598582	1	0.0813998	0.773001	-0.0933875	0.723376	-0.143086	0.855022	-0.575245	0.0060902	0.0353451	0.975751	-0.0689643	0.841487
ENSG00000086619	ERO1B	protein_coding	1	236214681	236282019	-1	0.250646	0.662325	-0.0740261	0.908671	0.868001	0.25339	1.21047	0.00490452	-0.224988	0.861836	-0.507194	0.349757
ENSG00000086666	ZFAND6	protein_coding	15	80059568	80138393	1	0.765286	0.0142301	0.792801	0.00793547	0.404056	0.563206	0.321467	0.421419	0.0567185	0.973426	-0.153757	0.747587
ENSG00000086696	HSD17B2	protein_coding	16	82035004	82098534	1	-1.39876	0.198262	-0.132398	0.926403	0.0855788	0.998766	0.467961	0.779397	0.729387	0.790512	1.58547	0.209984
ENSG00000086712	TXLNG	protein_coding	X	16786432	16844519	1	-0.153268	0.585023	-0.246981	0.314636	0.155059	0.830038	-0.183994	0.512873	-0.235993	0.574192	-0.25538	0.364769
ENSG00000086730	LAT2	protein_coding	7	74199652	74229834	1	-2.01337	0.020282	-2.08515	0.0120367	0.657592	0.830581	0.16897	0.920794	1.19345	0.389599	1.35107	0.173144
ENSG00000086758	HUWE1	protein_coding	X	53532096	53686728	-1	-0.0374803	0.827667	-0.0938072	0.515343	-0.0863132	0.850564	-0.268838	0.0393232	-0.264973	0.10582	-0.3134	0.0163466
ENSG00000086827	ZW10	protein_coding	11	113733187	113773735	-1	-0.0779065	0.839784	-0.210783	0.509009	-0.303161	0.645961	-0.686822	0.0116153	-0.10943	0.916488	-0.408386	0.203383
ENSG00000086848	ALG9	protein_coding	11	111782195	111871581	-1	-0.638026	0.00464468	-0.455132	0.0361875	-0.0997944	0.920201	-0.141785	0.671538	-0.391104	0.195903	-0.346147	0.167158
ENSG00000086991	NOX4	protein_coding	11	89324353	89498187	-1	-2.93284	0.0123578	-2.11537	0.0514397	-1.10768	0.752902	0.15933	0.949325	0.260617	0.967986	0.985295	0.552806
ENSG00000087008	ACOX3	protein_coding	4	8366282	8440723	-1	0.197919	0.443461	0.282999	0.210869	0.0651612	0.950789	0.115011	0.724357	0.216383	0.610365	0.0997211	0.778458
ENSG00000087053	MTMR2	protein_coding	11	95821766	95925315	-1	-0.231576	0.526474	-0.375229	0.239049	-0.166036	0.895905	-0.490517	0.157379	-0.111162	0.925199	-0.477612	0.175352
ENSG00000087074	PPP1R15A	protein_coding	19	48872421	48876058	1	-0.217539	0.642803	0.39276	0.330353	0.287388	0.822196	0.164856	0.78452	0.403814	0.568593	0.479524	0.298378
ENSG00000087076	HSD17B14	protein_coding	19	48813018	48836510	-1	0.320228	0.785035	-0.0378317	0.979267	1.17558	0.526099	2.25637	0.00767138	0.138834	0.973426	1.1346	0.200179
ENSG00000087077	TRIP6	protein_coding	7	100867387	100873454	1	0.299292	0.639611	-0.170358	0.796349	-0.391679	0.821161	-0.718762	0.22408	0.441656	0.742793	0.574458	0.449241
ENSG00000087085	ACHE	protein_coding	7	100889994	100896974	-1	0.92339	0.233819	1.86423	0.00444996	1.42843	0.0910999	1.8869	0.000374671	1.54778	0.0185363	2.30712	1.45166e-05
ENSG00000087086	FTL	protein_coding	19	48965309	48966879	1	0.602023	0.247771	1.063	0.0213526	0.0282053	0.999751	-0.0293288	0.988185	0.498426	0.57985	1.15018	0.0204835
ENSG00000087087	SRRT	protein_coding	7	100875103	100888664	1	-0.231747	0.399228	-0.457986	0.0529928	-0.308008	0.559438	-0.73032	0.00143023	-0.297162	0.457454	-0.700212	0.00328796
ENSG00000087088	BAX	protein_coding	19	48954815	48961798	1	0.12685	0.578329	-0.0227815	0.932941	-0.494714	0.0635206	-0.614617	0.000349862	-0.0807142	0.902104	0.0723393	0.812014
ENSG00000087095	NLK	protein_coding	17	28041737	28196381	1	0.535197	0.0561871	0.440696	0.107575	0.4959	0.286149	0.320137	0.314005	0.140269	0.854285	0.209109	0.562978
ENSG00000087111	PIGS	protein_coding	17	28553383	28571794	-1	-0.279405	0.0559337	-0.342555	0.0125478	-0.172306	0.576139	-0.181059	0.260222	0.179702	0.424772	0.220675	0.160784
ENSG00000087116	ADAMTS2	protein_coding	5	179110853	179345461	-1	-1.5543	0.399386	-4.15345	0.0392147	-2.77207		0.302733		0.806534	0.864064	1.412	0.501361
ENSG00000087152	ATXN7L3	protein_coding	17	44191805	44200113	-1	-0.507464	0.0262941	-0.439822	0.0466295	-0.00570755	1	-0.0243797	0.966859	-0.0654304	0.94667	-0.11217	0.749936
ENSG00000087157	PGS1	protein_coding	17	78378649	78425114	1	-0.0537414	0.895599	-0.029764	0.941319	-0.143294	0.900083	-0.163667	0.693079	0.212172	0.736599	0.38388	0.239619
ENSG00000087191	PSMC5	protein_coding	17	63827152	63832026	1	-0.291151	0.240705	-0.588697	0.00716837	-0.547629	0.107009	-0.788516	0.000158528	-0.653576	0.00937591	-1.1388	2.70089e-08
ENSG00000087206	UIMC1	protein_coding	5	176905005	177022633	-1	-0.719728	0.0536363	-0.822425	0.0199175	-0.282575	0.807065	-0.467686	0.265062	-0.405781	0.531723	-0.65407	0.102504
ENSG00000087245	MMP2	protein_coding	16	55389700	55506691	1	-0.977639	0.361253	-2.50413	0.00703291	-0.266064	0.969148	-0.973881	0.559271	0.255226	0.949563	0.446489	0.757963
ENSG00000087253	LPCAT2	protein_coding	16	55509072	55586666	1	-0.337969	0.100487	-0.842853	3.47182e-06	-0.208841	0.809163	-0.0144424	0.991616	-0.416117	0.109455	-0.297158	0.200297
ENSG00000087258	GNAO1	protein_coding	16	56191390	56357444	1	-0.445492		-2.79566		1.84005		2.48157		0.176706		0.237094
ENSG00000087263	OGFOD1	protein_coding	16	56451521	56479104	1	-1.13815	0.00330503	-1.11335	0.00260431	-0.0478905	0.99128	-0.316975	0.541736	0.173309	0.895766	0.00206843	1
ENSG00000087266	SH3BP2	protein_coding	4	2793071	2841098	1	-0.259154	0.657487	-0.257133	0.643364	0.141912	0.952489	0.195541	0.794414	-0.219664	0.881482	-0.0504046	0.956897
ENSG00000087269	NOP14	protein_coding	4	2937933	2963406	-1	-0.769309	0.084052	-1.29168	0.00167732	-0.576149	0.539425	-0.952455	0.0306282	-0.329138	0.741879	-0.327468	0.586567
ENSG00000087274	ADD1	protein_coding	4	2843844	2930076	1	0.406056	0.108283	-0.0183309	0.95902	-0.294142	0.602233	-0.41888	0.110669	-0.105952	0.899692	-0.213779	0.510037
ENSG00000087299	L2HGDH	protein_coding	14	50237563	50312229	-1	-1.53589	0.00642473	-1.56628	0.00367145	0.0339093	0.999543	0.071238	0.956686	-0.00105569	1	0.31844	0.709927
ENSG00000087301	TXNDC16	protein_coding	14	52430596	52552522	-1	0.256357	0.528773	0.496492	0.142284	0.515833	0.349127	0.582772	0.0651219	0.301184	0.698642	0.492448	0.25452
ENSG00000087302	RTRAF	protein_coding	14	51989514	52010694	1	-0.235794	0.437053	-0.377132	0.157207	-0.157445	0.879267	-0.47566	0.0919147	0.0435382	0.976331	-0.0511245	0.916085
ENSG00000087303	NID2	protein_coding	14	52004809	52069059	-1	1.05084	0.21585	0.62984	0.473172	-0.481018	0.930124	-0.831471	0.634365	-0.840245	0.664606	-0.61088	0.656087
ENSG00000087338	GMCL1	protein_coding	2	69829660	69881384	1	-0.388275	0.1604	-0.181	0.535236	0.0386095	0.986978	0.14826	0.681186	-0.422634	0.214555	-0.770536	0.00168586
ENSG00000087365	SF3B2	protein_coding	11	66050729	66069308	1	0.0112813	0.962473	-0.122869	0.448264	-0.21844	0.456677	-0.36279	0.0119256	-0.140103	0.619276	-0.361458	0.0157247
ENSG00000087448	KLHL42	protein_coding	12	27780048	27803040	1	-0.0904275	0.705532	0.0151674	0.955212	0.196977	0.672047	0.365659	0.0611593	-0.516613	0.0165385	-0.347298	0.0896663
ENSG00000087460	GNAS	protein_coding	20	58839718	58911192	1	0.588892	0.0865632	0.0924328	0.833055	-0.00150781	1	-0.0177354	0.991755	0.269685	0.712694	0.087302	0.874196
ENSG00000087470	DNM1L	protein_coding	12	32679200	32745650	1	-0.390641	0.0771698	-0.792507	7.90577e-05	-0.0704423	0.948549	-0.259422	0.303734	-0.168899	0.722443	-0.396782	0.0918214
ENSG00000087494	PTHLH	protein_coding	12	27958084	27972733	-1	-0.808109	0.217981	-1.63847	0.00486638	-0.254285	0.970965	-0.580671	0.762176	0.650029	0.641513	0.849941	0.320908
ENSG00000087495	PHACTR3	protein_coding	20	59577509	59847711	1	0.506257	0.646386	0.274531	0.810827	0	1	1.77744	0.538062	0.565466	0.91652	-0.4807	0.857082
ENSG00000087502	ERGIC2	protein_coding	12	29337352	29381189	-1	-0.152743	0.588569	-0.00261848	0.997757	0.0744957	0.949274	0.0334297	0.944488	0.0197365	0.991603	-0.179375	0.578423
ENSG00000087510	TFAP2C	protein_coding	20	56629306	56639283	1	-1.25949	0.334064	-2.18684	0.0795844	2.10989	0.672761	0	1	0.434698	0.888427	-0.155805	0.928134
ENSG00000087586	AURKA	protein_coding	20	56369389	56392337	-1	0.967135	0.00019746	-0.49335	0.0603723	-0.00946621	1	-0.55514	0.0398377	-0.263876	0.597256	-0.882238	0.000558705
ENSG00000087589	CASS4	protein_coding	20	56412112	56460387	1	-0.675597	0.668388	0.211286	0.897154	0.654474	0.891184	1.15423	0.44055	2.68373	0.157435	3.46638	0.016256
ENSG00000087842	PIR	protein_coding	X	15384799	15493564	-1	0.0804988	0.891728	-0.604618	0.149357	-0.877444	0.25496	-1.14549	0.0111587	-0.927266	0.076185	-0.779866	0.0865956
ENSG00000087884	AAMDC	protein_coding	11	77821109	77918432	1	-2.15476		-2.366		0.110419		0.26861		-0.169299		-0.0346422
ENSG00000087903	RFX2	protein_coding	19	5993164	6199572	-1	-1.11722	0.0140733	-1.54435	0.000324505	-0.0941115	0.976668	-0.0987124	0.905567	0.0911145	0.970973	0.142114	0.852542
ENSG00000087995	METTL2A	protein_coding	17	62423875	62453385	1	-1.25877	0.0145636	-1.20476	0.0150113	-0.276589	0.895158	-0.262537	0.73959	-0.176485	0.932471	-0.0306026	0.978617
ENSG00000088002	SULT2B1	protein_coding	19	48552172	48599425	1	1.30689	0.0268194	1.07942	0.0608396	-0.274956	0.935308	0.658106	0.427815	-0.00826123	1	0.471891	0.583825
ENSG00000088035	ALG6	protein_coding	1	63367575	63438553	1	0.00346691	0.999921	0.00120258	1	0.152767	0.922779	0.065842	0.920825	-0.171351	0.871362	-0.492824	0.239249
ENSG00000088038	CNOT3	protein_coding	19	54137749	54155681	1	0.200825	0.639611	0.0599932	0.900801	-0.0918186	0.960772	-0.355709	0.413963	-0.164792	0.877865	-0.385304	0.372409
ENSG00000088053	GP6	protein_coding	19	55013705	55038264	-1	-3.35376	0.187063	-1.07466	0.67414	2.96292	0.425754	3.10015	0.143686	1.09716	0.80244	0.751342	0.78408
ENSG00000088179	PTPN4	protein_coding	2	119759922	119984899	1	-0.313121	0.185782	-0.170916	0.4839	0.244066	0.605048	0.125148	0.677937	-0.0713126	0.930483	-0.187233	0.492972
ENSG00000088205	DDX18	protein_coding	2	117814691	117832377	1	-0.188589	0.388402	-0.155531	0.466431	-0.241459	0.561719	-0.613484	0.000612255	-0.191963	0.592303	-0.39541	0.0509252
ENSG00000088247	KHSRP	protein_coding	19	6413102	6424811	-1	0.0205947	0.954149	-0.550435	0.00955565	-0.35821	0.397426	-0.717973	0.000560675	-0.187523	0.6899	-0.54222	0.0178233
ENSG00000088256	GNA11	protein_coding	19	3094362	3123999	1	-0.36265	0.00941342	-0.326892	0.0148678	-0.141478	0.675058	-0.298309	0.0297843	-0.248723	0.181727	-0.328229	0.02155
ENSG00000088280	ASAP3	protein_coding	1	23428563	23484568	-1	1.61642	1.19451e-20	1.32712	3.12489e-14	0.339667	0.356327	0.611553	0.00141688	-0.265117	0.355687	-0.726179	8.84205e-05
ENSG00000088298	EDEM2	protein_coding	20	35115364	35147336	-1	0.234884	0.543724	0.5044	0.117041	0.0418028	0.99047	0.398491	0.295675	0.379265	0.496629	0.314386	0.453174
ENSG00000088305	DNMT3B	protein_coding	20	32762385	32809359	1	0.696291	0.0132744	0.358103	0.218876	0.0760682	0.957025	0.140044	0.734824	0.0269106	0.990074	-0.0986595	0.834519
ENSG00000088325	TPX2	protein_coding	20	31739271	31801805	1	0.869355	0.00046505	-0.815507	0.000612275	-0.0517934	0.976262	-0.618968	0.0126861	-0.0606772	0.958825	-0.531886	0.0460579
ENSG00000088340	FER1L4	transcribed_unitary_pseudogene	20	35558737	35607562	-1	0.307054	0.62414	0.696172	0.179011	0.710894	0.522382	1.29753	0.0117551	0.00300114	1	1.20833	0.0283011
ENSG00000088356	PDRG1	protein_coding	20	31944337	31952046	-1	0.134511	0.775329	0.457118	0.210396	-0.220125	0.869658	-0.375392	0.389892	0.655679	0.160996	0.483506	0.237481
ENSG00000088367	EPB41L1	protein_coding	20	36091504	36232799	1	0.364204	0.583272	0.168878	0.811696	0.735061	0.543522	1.1945	0.0353169	0.196352	0.931135	0.680682	0.322422
ENSG00000088386	SLC15A1	protein_coding	13	98683801	98752672	-1	-2.17567	0.0153266	-1.91053	0.0276382	0.128816	0.990226	0.496706	0.716966	0.00915161	1	0.890667	0.444478
ENSG00000088387	DOCK9	protein_coding	13	98793429	99086625	-1	0.544539	0.0760296	0.401112	0.188791	0.70477	0.147305	0.876534	0.00327021	0.0507744	0.97517	-0.0699383	0.893363
ENSG00000088448	ANKRD10	protein_coding	13	110878540	110915069	-1	0.795722	0.0677815	1.35181	0.000773728	0.109108	0.96427	0.298458	0.623776	0.221477	0.862034	0.272482	0.662898
ENSG00000088451	TGDS	protein_coding	13	94574054	94596242	-1	0.290449	0.535073	0.704595	0.0632581	0.200263	0.897126	0.0767984	0.914665	0.200326	0.864064	-0.153492	0.814143
ENSG00000088538	DOCK3	protein_coding	3	50674927	51384198	1	-2.1788	0.00815976	-1.64428	0.0327473	0.631123	0.793736	1.17171	0.175114	0.103317	0.982723	0.927949	0.351326
ENSG00000088543	C3orf18	protein_coding	3	50558025	50571027	-1	-0.601144	0.43961	-1.29787	0.073361	0.212262	0.920178	1.19073	0.00908836	0.0965954	0.961572	0.40233	0.443268
ENSG00000088682	COQ9	protein_coding	16	57447425	57461270	1	0.399677	0.219361	0.114486	0.762067	-0.189846	0.866886	-0.436373	0.192737	-0.419865	0.379287	-0.699584	0.0283011
ENSG00000088726	TMEM40	protein_coding	3	12733528	12769457	-1	0.0611314	0.923251	-0.117387	0.832693	0.56836	0.565906	0.188084	0.796759	1.44038	0.0681359	1.88087	0.00253648
ENSG00000088727	KIF9	protein_coding	3	47227998	47283451	-1	-0.722673	0.0306455	-0.427148	0.181492	0.10555	0.939985	-0.290896	0.434996	0.195655	0.763895	0.0424323	0.93428
ENSG00000088756	ARHGAP28	protein_coding	18	6729716	6915716	1	-1.90243	0.0378804	-1.6616	0.0600698	0.301976	0.948549	0.1692	0.92114	0.367884	0.915941	0.85375	0.479154
ENSG00000088766	CRLS1	protein_coding	20	6006093	6040053	1	-0.108832	0.724936	-0.0395279	0.906136	-0.344171	0.472519	-0.734169	0.00133196	-0.0686085	0.947465	-0.566328	0.0311958
ENSG00000088808	PPP1R13B	protein_coding	14	103733195	103847575	-1	0.743185	0.0696552	0.215243	0.651712	0.349673	0.766837	0.335282	0.533961	0.329931	0.715876	0.0228457	0.981186
ENSG00000088812	ATRN	protein_coding	20	3471018	3651118	1	0.362971	0.293883	0.289064	0.397987	0.122517	0.93841	0.25955	0.540035	-0.00148361	1	-0.0246636	0.969619
ENSG00000088826	SMOX	protein_coding	20	4120980	4187747	1	0.617434	0.024549	0.250957	0.401975	-0.251085	0.721336	-0.692712	0.00732168	0.831005	0.00448167	0.731227	0.00594681
ENSG00000088832	FKBP1A	protein_coding	20	1368977	1393164	-1	0.610304	0.0582173	-0.118908	0.764336	0.0985212	0.950317	-0.163219	0.737969	0.329634	0.577921	0.208865	0.643749
ENSG00000088833	NSFL1C	protein_coding	20	1442162	1473842	-1	0.107341	0.78176	0.0268819	0.948974	-0.281962	0.722345	-0.467549	0.150566	-0.393771	0.399516	-0.639381	0.0379209
ENSG00000088836	SLC4A11	protein_coding	20	3227417	3239559	-1	0.298852	0.490117	0.0853662	0.862139	0.185847	0.910275	0.772518	0.0563664	0.21246	0.832268	0.0733837	0.910368
ENSG00000088854	DNAAF9	protein_coding	20	3249306	3407669	-1	0.316841	0.524191	0.207094	0.680198	0.429495	0.689072	0.747244	0.0961276	0.564064	0.416336	0.679554	0.160784
ENSG00000088876	ZNF343	protein_coding	20	2481817	2524702	-1	-0.34714	0.188806	-0.0708394	0.821546	0.180385	0.812039	0.208209	0.502604	-0.233138	0.619652	0.0807265	0.835153
ENSG00000088881	EBF4	protein_coding	20	2692874	2760108	1	1.80726	0.000316767	2.87253	7.89591e-11	2.24214	0.000748899	2.71326	2.58766e-08	0.507902	0.608072	1.27792	0.014751
ENSG00000088882	CPXM1	protein_coding	20	2794074	2800627	-1	0	1	0.628386	0.856694	0.339076		2.49088		3.2759	0.335956	0.657446	0.874927
ENSG00000088888	MAVS	protein_coding	20	3846799	3876123	1	-0.637282	0.0892523	-1.06986	0.00197396	-0.0228186	0.999401	0.0729972	0.913682	0.208584	0.83444	0.100065	0.867414
ENSG00000088899	LZTS3	protein_coding	20	3162617	3173549	-1	1.49759	2.83908e-09	2.00196	1.73414e-17	0.729099	0.0508761	1.02255	1.7518e-05	0.670964	0.0580706	0.949132	0.000697797
ENSG00000088930	XRN2	protein_coding	20	21303331	21389825	1	0.472217	0.255778	0.268009	0.536782	-0.127882	0.948549	-0.454267	0.317254	-0.215667	0.837318	-0.515681	0.253995
ENSG00000088970	KIZ	protein_coding	20	21125983	21246622	1	0.225146	0.589786	0.0437257	0.929508	0.149538	0.917729	0.473855	0.202003	-0.255168	0.757609	0.257428	0.59168
ENSG00000088986	DYNLL1	protein_coding	12	120469850	120498493	1	-0.217425	0.449264	-0.305451	0.23451	-0.139218	0.890047	-0.529526	0.0372158	-0.0451613	0.973426	-0.417006	0.133503
ENSG00000088992	TESC	protein_coding	12	117038923	117099479	-1	0.651265	0.334109	0.963114	0.102056	-0.0350363	0.999401	-0.158727	0.849924	-0.937617	0.62021	1.11144	0.243021
ENSG00000089006	SNX5	protein_coding	20	17941597	17968980	-1	-0.289665	0.20171	-0.637506	0.00149129	-0.298816	0.498565	-0.633965	0.00190639	-0.0978238	0.887159	-0.290558	0.252215
ENSG00000089009	RPL6	protein_coding	12	112405189	112418838	-1	0.256614	0.320795	-0.550603	0.0139624	-0.64565	0.05816	-1.02904	1.48605e-06	-0.223865	0.620468	-0.564199	0.0194633
ENSG00000089012	SIRPG	protein_coding	20	1629152	1657779	-1	2.50924	0.598656	4.10595	0.318756	0		0		0	1	0.784257	0.915544
ENSG00000089022	MAPKAPK5	protein_coding	12	111842228	111902222	1	-2.06812		-2.01438		-0.0388647		0.0872877		-0.0818681		0.178526
ENSG00000089041	P2RX7	protein_coding	12	121132819	121188032	1	-3.9311		-3.72381		0.027249		0.1888		0.31024		1.10908
ENSG00000089048	ESF1	protein_coding	20	13714322	13784919	-1	0.233218	0.509133	0.369097	0.230737	0.158402	0.895852	-0.185106	0.668932	-0.133502	0.888692	-0.491247	0.136239
ENSG00000089050	RBBP9	protein_coding	20	18486540	18497225	-1	-1.64735	0.00377777	-1.67063	0.00206217	0.255104	0.918763	0.221004	0.808388	-0.0337205	0.997219	0.481032	0.532392
ENSG00000089053	ANAPC5	protein_coding	12	121308245	121399896	-1	-0.439603	0.0174682	-0.567959	0.00115854	-0.345774	0.281522	-0.543544	0.00208914	-0.102389	0.844166	-0.302654	0.151679
ENSG00000089057	SLC23A2	protein_coding	20	4852356	5010293	-1	0.390678	0.17957	0.200745	0.515652	0.444957	0.377547	0.54085	0.0518871	0.0585665	0.967308	0.0383337	0.939317
ENSG00000089060	SLC8B1	protein_coding	12	113298759	113359493	-1	0.126711	0.639611	0.421012	0.0456875	0.501386	0.15717	0.708191	0.000881762	0.291535	0.417	0.273371	0.311445
ENSG00000089063	TMEM230	protein_coding	20	5068232	5113103	-1	0.233959	0.622413	0.17281	0.714361	-0.0930535	0.968286	-0.232344	0.682763	0.373554	0.619619	0.356023	0.485766
ENSG00000089091	DZANK1	protein_coding	20	18383367	18467281	-1	-2.42477	0.000755182	-2.16609	0.00152288	-0.172653	0.969148	0.585695	0.547834	-0.0457119	0.996676	0.243456	0.834244
ENSG00000089094	KDM2B	protein_coding	12	121429096	121581023	-1	-0.259818	0.104257	-0.29743	0.0472961	-0.137619	0.764846	0.0307725	0.915819	-0.092922	0.831139	-0.0463378	0.861778
ENSG00000089116	LHX5	protein_coding	12	113462033	113472280	-1	0.848216	0.47701	0.679667	0.563508	0	1	0	1	2.99807	0.300047	2.60489	0.28146
ENSG00000089123	TASP1	protein_coding	20	13389392	13638932	-1	-0.0292035	0.961172	0.11383	0.807916	-0.0309727	0.998766	-0.151564	0.805746	-0.443179	0.517634	-0.571566	0.211842
ENSG00000089127	OAS1	protein_coding	12	112905856	112933219	1	-0.630932	0.336774	0.964262	0.0972029	1.62211	0.0679775	2.40846	1.80121e-05	1.40776	0.0735493	2.64881	5.433e-06
ENSG00000089154	GCN1	protein_coding	12	120127202	120194715	-1	0.281437	0.252779	-0.136717	0.605886	-0.425495	0.281129	-0.533204	0.0178247	-0.290512	0.432985	-0.474754	0.0488327
ENSG00000089157	RPLP0	protein_coding	12	120196699	120201235	-1	0.514646	0.213236	-0.596552	0.120695	-0.717713	0.288179	-1.03705	0.00558396	-0.263977	0.778959	-0.438573	0.356429
ENSG00000089159	PXN	protein_coding	12	120210439	120265771	-1	0.269064	0.504771	-0.0806065	0.859607	0.0374517	0.994842	-0.340579	0.432552	0.0626927	0.973426	-0.179919	0.731067
ENSG00000089163	SIRT4	protein_coding	12	120302316	120313249	1	0.164468	0.891728	0.777173	0.353859	-0.581373	0.662653	-0.0162231	0.999386	0.0792245	0.982727	0.38058	0.685114
ENSG00000089177	KIF16B	protein_coding	20	16272104	16573448	-1	-0.00431017	0.996416	0.245743	0.417334	0.294456	0.679626	0.383623	0.238782	0.222949	0.714647	0.255934	0.485148
ENSG00000089195	TRMT6	protein_coding	20	5937228	5950558	-1	0.175031	0.604661	0.143983	0.663205	0.0810226	0.953608	-0.387827	0.213223	-0.0762444	0.947465	-0.433755	0.159762
ENSG00000089199	CHGB	protein_coding	20	5911510	5925353	1	-2.61716	0.0025817	-1.96535	0.0136412	0.42998	0.89318	0.768277	0.441234	-0.113973	0.979234	0.42614	0.711612
ENSG00000089220	PEBP1	protein_coding	12	118136124	118145584	1	0.0880443	0.799323	-0.500621	0.0510639	-0.479634	0.293638	-0.882325	0.000289968	-0.326735	0.45251	-0.500217	0.0787839
ENSG00000089234	BRAP	protein_coding	12	111642146	111685956	-1	0.491508	0.0732036	0.539448	0.0374799	0.324267	0.569015	0.300472	0.329932	0.450989	0.21689	0.17849	0.633296
ENSG00000089248	ERP29	protein_coding	12	112013348	112023449	1	-0.16576	0.578372	-0.312524	0.217603	-0.47064	0.260762	-0.531315	0.0318178	-0.38575	0.286797	-0.252697	0.418155
ENSG00000089250	NOS1	protein_coding	12	117208142	117452170	-1	-2.99334	0.00453366	-2.07523	0.0343737	-0.332287	0.950341	0.0204356	1	-0.0890892	0.991603	0.705451	0.636453
ENSG00000089280	FUS	protein_coding	16	31180138	31191605	1	-0.463688	0.00799386	-0.124113	0.532979	-0.426059	0.109293	-0.663739	4.02767e-05	-0.175901	0.59634	-0.53272	0.00202261
ENSG00000089289	IGBP1	protein_coding	X	70133447	70166324	1	0.79951	0.0484674	0.336675	0.4457	-0.29395	0.830346	-0.279104	0.619994	-0.12384	0.942453	-0.111322	0.8661
ENSG00000089327	FXYD5	protein_coding	19	35154730	35169881	1	0.51213	0.490641	-0.151428	0.856746	0.787485	0.585876	0.700483	0.367676	1.09792	0.225097	1.05373	0.143717
ENSG00000089335	ZNF302	protein_coding	19	34677639	34686397	1	-0.0778839	0.795044	0.122839	0.642807	0.231935	0.666696	0.375214	0.110841	0.158453	0.74416	0.270615	0.286087
ENSG00000089351	GRAMD1A	protein_coding	19	34994784	35026471	1	-0.0573458	0.927374	-0.188055	0.71186	0.258311	0.870041	0.532733	0.267973	0.399231	0.620496	0.569209	0.245998
ENSG00000089356	FXYD3	protein_coding	19	35115823	35124324	1	0.745589	0.508063	0.765003	0.471887	0.22933	0.979943	-0.524676	0.805374	-1.46472	0.370958	-0.858397	0.537556
ENSG00000089486	CDIP1	protein_coding	16	4510669	4538828	-1	0.928984	0.56424	0.598268	0.714482	4.03025	0.08754	1.87921	0.354389	-0.0412743	1	-0.176114	0.944024
ENSG00000089505	CMTM1	protein_coding	16	66566393	66579137	1	0.553838	0.239281	-0.304174	0.556346	0.452762	0.669218	0.583608	0.240055	0.419313	0.654402	0.417328	0.505401
ENSG00000089558	KCNH4	protein_coding	17	42156891	42181142	-1	0.655621	0.419312	0.445347	0.590773	0.1534	0.998766	-0.0767328	0.999029	1.03605	0.160105	0.869299	0.170258
ENSG00000089597	GANAB	protein_coding	11	62624826	62646726	-1	0.51669	0.325659	0.141828	0.816708	-0.0416923	0.998766	-0.377497	0.556305	-1.09898	0.0598364	-0.850642	0.102631
ENSG00000089639	GMIP	protein_coding	19	19629476	19643657	-1	0.442755	0.207212	0.421459	0.206804	0.433762	0.536283	0.85824	0.00670658	0.980659	0.00936512	0.644108	0.0774542
ENSG00000089682	RBM41	protein_coding	X	107061885	107118823	-1	-0.289976	0.184084	-0.272824	0.186614	0.270972	0.548778	0.254207	0.311863	-0.0360898	0.974565	-0.0816357	0.814513
ENSG00000089685	BIRC5	protein_coding	17	78214186	78225636	1	-0.961842	0.0884412	-2.31203	3.69442e-06	-0.287875	0.896755	-0.735677	0.243494	-0.217878	0.916488	-0.509719	0.478094
ENSG00000089692	LAG3	protein_coding	12	6772512	6778455	1	-0.156719	0.874827	0.0187697	0.988924	-0.470164	0.780552	0.267532	0.75014	0.300671	0.861415	1.14958	0.0598656
ENSG00000089693	MLF2	protein_coding	12	6747996	6767475	-1	0.368574	0.083255	-0.0355008	0.902172	-0.229876	0.637006	-0.330428	0.137837	-0.0184638	0.990805	-0.120752	0.696425
ENSG00000089723	OTUB2	protein_coding	14	94026340	94048930	1	0.524955	0.39403	0.380992	0.537531	0.428647	0.766854	0.956522	0.0638105	1.30518	0.01529	0.961641	0.056289
ENSG00000089737	DDX24	protein_coding	14	94048287	94081202	-1	-0.275866	0.628017	-0.493707	0.314273	-0.0722149	0.987086	0.0397916	0.977635	-0.47262	0.589909	-1.20689	0.0111644
ENSG00000089775	ZBTB25	protein_coding	14	64449106	64505213	-1	-2.07295		-1.91574		-0.0328783		0.303118		-0.05456		0.482904
ENSG00000089818	NECAP1	protein_coding	12	8076939	8097881	1	-1.00003	0.0177822	-0.716535	0.08404	0.160315	0.938966	0.0254121	0.988431	0.149163	0.928385	-0.1461	0.830739
ENSG00000089820	ARHGAP4	protein_coding	X	153907367	153934999	-1	0.132164	0.792255	-0.15152	0.748419	1.13486	0.158233	2.42748	1.08635e-07	-0.103801	0.947465	-0.150593	0.794953
ENSG00000089847	ANKRD24	protein_coding	19	4182689	4224814	1	0.452347	0.674594	1.61168	0.0439432	1.68212	0.167427	2.49017	0.000569131	1.22693	0.438361	1.87422	0.0678524
ENSG00000089876	DHX32	protein_coding	10	125836337	125896436	-1	0.105695	0.682653	0.211412	0.329314	-0.0472102	0.969391	-0.0222101	0.966266	-0.1361	0.77127	-0.516949	0.00918059
ENSG00000089902	RCOR1	protein_coding	14	102592649	102730561	1	0.3828	0.272201	0.221841	0.540898	0.175045	0.892891	0.0251679	0.980666	-0.109836	0.933059	-0.529439	0.142519
ENSG00000089916	GPATCH2L	protein_coding	14	76151916	76254342	1	0.0686206	0.731802	0.389321	0.00823615	0.404539	0.0677813	0.547148	0.000110109	0.0970884	0.80632	0.171296	0.378658
ENSG00000090006	LTBP4	protein_coding	19	40592883	40629818	1	-0.500041	0.258736	-0.430396	0.317715	0.545713	0.548606	1.27784	0.00125569	-0.385078	0.638455	0.258012	0.667044
ENSG00000090013	BLVRB	protein_coding	19	40447765	40465764	-1	0.31472	0.309937	0.645162	0.0159159	-0.331585	0.606212	-0.101399	0.817877	0.471566	0.304285	0.918321	0.00229614
ENSG00000090020	SLC9A1	protein_coding	1	27098809	27166981	-1	0.622811	0.195072	0.453145	0.345867	0.332312	0.830864	0.163986	0.819815	0.816591	0.189484	0.855098	0.0828689
ENSG00000090054	SPTLC1	protein_coding	9	92000087	92115413	-1	0.302356	0.240705	0.174228	0.515476	-0.0271282	0.993697	-0.284238	0.317137	-0.153154	0.801539	-0.416709	0.121495
ENSG00000090060	PAPOLA	protein_coding	14	96501433	96567116	1	0.368836	0.14732	0.213748	0.419183	0.0243363	0.99586	-0.250451	0.402841	-0.328654	0.396751	-0.638363	0.00958332
ENSG00000090061	CCNK	protein_coding	14	99481169	99535044	1	0.633781	0.151676	0.319904	0.496322	0.202005	0.908244	-0.217013	0.736683	0.166403	0.916488	-0.292209	0.62496
ENSG00000090097	PCBP4	protein_coding	3	51957454	51974016	-1	0.245358	0.293069	-0.0328115	0.913295	-0.198038	0.602359	-0.395169	0.0175259	0.223238	0.414656	0.203467	0.327557
ENSG00000090238	YPEL3	protein_coding	16	30092314	30096915	-1	1.06511	0.0204029	1.16634	0.00774445	0.994006	0.190217	1.6682	0.000128149	-0.504065	0.736799	0.463307	0.592556
ENSG00000090263	MRPS33	protein_coding	7	141002610	141015228	-1	-1.59596		-1.59921		0.258541		0.0991689		-0.205139		-0.00789695
ENSG00000090266	NDUFB2	protein_coding	7	140690777	140722790	1	-0.179283	0.561096	-0.579409	0.0198499	-0.60811	0.11531	-0.782014	0.00115671	0.0225711	0.990805	-0.130595	0.73871
ENSG00000090273	NUDC	protein_coding	1	26900238	26946871	1	-0.619543	0.02349	-0.991964	9.30856e-05	-0.511751	0.282933	-0.733523	0.00581442	-0.705199	0.0279428	-0.954776	0.00025091
ENSG00000090316	MAEA	protein_coding	4	1289887	1340147	1	-0.890018	0.0688386	-1.22575	0.00736232	-0.19505	0.932906	-0.405884	0.525607	0.332087	0.776628	0.381794	0.560313
ENSG00000090339	ICAM1	protein_coding	19	10271093	10286615	1	2.17727	4.90731e-52	2.52742	2.74477e-71	0.648158	0.504606	1.30098	0.00341789	0.891259	3.78567e-08	1.58706	2.29684e-28
ENSG00000090372	STRN4	protein_coding	19	46719511	46746994	-1	0.135059	0.635556	0.137026	0.612481	-0.131228	0.888077	-0.164654	0.610135	-0.08565	0.922544	-0.23684	0.426955
ENSG00000090376	IRAK3	protein_coding	12	66189195	66254622	1	0.492938	0.338956	0.696274	0.13255	1.4194	0.258869	0.61655	0.581107	0.192391	0.916488	0.381938	0.563271
ENSG00000090382	LYZ	protein_coding	12	69348381	69354234	1	-2.79057		-2.7403		0.01351		0.34133		0.605853		1.55974
ENSG00000090432	MUL1	protein_coding	1	20499448	20508151	-1	-0.0120271	0.985047	0.0685569	0.885016	-0.0798735	0.970151	-0.281875	0.554159	0.10624	0.943735	0.0891334	0.877541
ENSG00000090447	TFAP4	protein_coding	16	4257186	4273075	-1	-0.723289	0.0059898	-0.825249	0.000944527	-0.525138	0.257782	-0.850255	0.00112673	-0.0350475	0.982723	0.0511735	0.91739
ENSG00000090470	PDCD7	protein_coding	15	65117379	65133808	-1	-0.16848	0.400049	-0.109021	0.592497	-0.0252065	0.990258	0.0449182	0.885857	-0.0663916	0.92271	-0.144969	0.564773
ENSG00000090487	SPG21	protein_coding	15	64963022	64990310	-1	-0.882672	0.0150014	-0.910987	0.00879367	-0.208477	0.887573	-0.0730216	0.913942	-0.269414	0.752214	-0.0858733	0.888167
ENSG00000090520	DNAJB11	protein_coding	3	186567403	186585800	1	0.0564203	0.837512	-0.0408417	0.881524	-0.257977	0.55038	-0.322212	0.137102	-0.313627	0.269759	-0.612332	0.0015025
ENSG00000090530	P3H2	protein_coding	3	189956728	190122437	-1	0.515821	0.00627108	0.164625	0.432188	0.30217	0.52085	0.0252846	0.965978	0.0033392	1	-0.123618	0.631821
ENSG00000090539	CHRD	protein_coding	3	184380073	184390736	1	-1.6342		-1.49748		1.47228		2.08193		0.320077		1.04288
ENSG00000090554	FLT3LG	protein_coding	19	49474207	49486231	1	-2.76517	0.00215455	-2.41717	0.00517525	0.297438	0.949274	1.20553	0.25992	0.16539	0.973878	0.892975	0.458323
ENSG00000090565	RAB11FIP3	protein_coding	16	425649	523011	1	0.314963	0.122651	0.363503	0.0559094	0.0471469	0.969148	0.536722	0.00606064	-0.318844	0.23402	-0.44704	0.0242308
ENSG00000090581	GNPTG	protein_coding	16	1351931	1365737	1	-0.673375	0.182677	-0.861603	0.063943	0.105547	0.971423	0.359298	0.583565	0.0838976	0.974014	0.320624	0.637248
ENSG00000090612	ZNF268	protein_coding	12	133181409	133214832	1	-1.59187	0.00310817	-1.48281	0.00402948	0.115877	0.974205	-0.0223803	0.996947	0.277379	0.863969	0.277224	0.740457
ENSG00000090615	GOLGA3	protein_coding	12	132768902	132829143	-1	-0.325513	0.0150282	0.110662	0.451811	-0.0325662	0.967391	0.0865773	0.654951	0.0394964	0.945115	-0.00837376	0.976988
ENSG00000090621	PABPC4	protein_coding	1	39560709	39576790	-1	0.276594	0.172577	-0.294521	0.123415	-0.416152	0.175005	-0.836339	2.02281e-06	-0.169313	0.664606	-0.467246	0.0182776
ENSG00000090659	CD209	protein_coding	19	7739993	7747564	-1	-3.02895		-3.11756		0.865997		0.837887		0.422446		1.05081
ENSG00000090661	CERS4	protein_coding	19	8206736	8262421	1	-2.94039	0.00132232	-3.19998	0.00023249	0.108982	0.990426	0.605571	0.593947	0.26305	0.941673	1.08915	0.281362
ENSG00000090674	MCOLN1	protein_coding	19	7522624	7534009	1	-0.797148	0.0401332	-0.285344	0.497399	-0.141051	0.93841	-0.28598	0.567519	0.724986	0.137195	0.710915	0.0752715
ENSG00000090686	USP48	protein_coding	1	21678298	21783606	-1	0.00367373	0.994715	0.0591429	0.812223	-0.204918	0.674822	-0.180786	0.476756	-0.430172	0.0681359	-0.670831	0.000251604
ENSG00000090776	EFNB1	protein_coding	X	68829021	68842160	1	0.181662	0.617116	-0.0395469	0.925766	0.304872	0.711554	0.497123	0.145409	0.884903	0.0159662	0.713802	0.0346561
ENSG00000090857	PDPR	protein_coding	16	70114332	70162537	1	0.276056	0.320367	0.280394	0.286864	0.278327	0.63819	0.337286	0.234228	0.0622393	0.956966	-0.00469285	1
ENSG00000090861	AARS1	protein_coding	16	70251983	70289707	-1	0.301526	0.313966	0.634431	0.0145028	-0.0852761	0.949274	-0.132368	0.751309	-0.208666	0.733246	-0.0340084	0.947362
ENSG00000090863	GLG1	protein_coding	16	74447427	74607144	-1	0.200728	0.355549	0.0199038	0.942531	0.202502	0.677806	0.313456	0.137837	-0.244426	0.451275	-0.346932	0.107962
ENSG00000090889	KIF4A	protein_coding	X	70290104	70420886	1	0.697905	0.0191113	-0.934218	0.000992743	0.0429774	0.989134	-0.5066	0.111723	0.0387487	0.982193	-0.622205	0.0486773
ENSG00000090905	TNRC6A	protein_coding	16	24610209	24827632	1	0.0065801	0.987765	0.209513	0.372992	0.126094	0.886818	-0.00860964	0.998396	-0.120217	0.841859	-0.306182	0.229596
ENSG00000090924	PLEKHG2	protein_coding	19	39412669	39428415	1	-0.575736	0.26227	-1.13858	0.0116476	0.505089	0.665881	0.917058	0.0633469	0.0170528	1	0.305119	0.650364
ENSG00000090932	DLL3	protein_coding	19	39498895	39508481	1	-0.519597	0.612987	-3.03108	0.000750616	-0.591651	0.85232	-0.35846	0.798145	0.20419	0.953851	0.459857	0.69556
ENSG00000090971	NAT14	protein_coding	19	55485188	55487568	1	-0.32726	0.435055	-0.166712	0.704529	-0.597047	0.373666	-0.277601	0.566776	-0.655123	0.175162	-0.422355	0.331405
ENSG00000090975	PITPNM2	protein_coding	12	122983480	123151090	-1	0.291311	0.544614	0.665305	0.0942286	-0.597489	0.456735	-0.694832	0.104768	-0.275426	0.778022	-0.099006	0.881273
ENSG00000090989	EXOC1	protein_coding	4	55853648	55905086	1	0.477394	0.188886	0.466232	0.177034	0.196018	0.887573	0.374487	0.375252	0.145922	0.903016	-0.0078205	0.998598
ENSG00000091009	RBM27	protein_coding	5	146203605	146289223	1	0.556482	0.25024	0.234366	0.65881	-0.0441663	0.996244	-0.381771	0.514359	0.0894103	0.970382	-0.310716	0.619932
ENSG00000091039	OSBPL8	protein_coding	12	76351797	76559809	-1	0.534066	0.118065	0.43923	0.188481	0.0125643	1	-0.278125	0.523255	-0.176426	0.850191	-0.427082	0.275768
ENSG00000091073	DTX2	protein_coding	7	76461676	76505995	1	0.968208	3.16453e-07	1.1994	1.35915e-11	0.0919956	0.929448	0.256252	0.334524	0.357403	0.288332	0.644915	0.00454543
ENSG00000091127	PUS7	protein_coding	7	105439661	105522271	-1	-0.187597	0.521054	-0.6388	0.00713444	-0.132661	0.890186	-0.822091	0.000241809	-0.356949	0.339163	-0.626129	0.012771
ENSG00000091128	LAMB4	protein_coding	7	108023548	108130361	-1	-3.31059		-3.09792		0.0535324		0.442339		0.214721		1.07893
ENSG00000091129	NRCAM	protein_coding	7	108147623	108456717	-1	1.26692	0.37321	1.64282	0.194394	1.34751		1.09439	0.50463	2.89749	0.298375	3.63397	0.0676361
ENSG00000091136	LAMB1	protein_coding	7	107923799	108003213	-1	0.180812	0.735574	0.16648	0.745891	0.575163	0.523166	0.829337	0.0600852	-0.022931	0.997981	0.0641056	0.93247
ENSG00000091137	SLC26A4	protein_coding	7	107660828	107717809	1	-3.67556		-3.21539		0.211231		0.829912		0.204255		0.661388
ENSG00000091140	DLD	protein_coding	7	107891162	107931730	1	0.377898	0.25149	0.0250219	0.954477	-0.34187	0.633137	-0.564082	0.07566	-0.405837	0.40467	-0.860897	0.00461309
ENSG00000091157	WDR7	protein_coding	18	56651343	57029811	1	-0.447454	0.0785112	0.280085	0.264566	0.170524	0.826997	0.334811	0.195125	-0.0929295	0.916488	-0.25696	0.389084
ENSG00000091164	TXNL1	protein_coding	18	56597209	56651600	-1	-0.296246	0.351581	-0.538582	0.0524418	-0.215587	0.812688	-0.604849	0.0342263	-0.0413765	0.979384	-0.350409	0.305853
ENSG00000091262	ABCC6	protein_coding	16	16149565	16223522	-1	-1.58755	0.0524397	-1.60867	0.0394442	-1.60072	0.384542	0.204327	0.894021	0.580642	0.781713	1.4239	0.132787
ENSG00000091317	CMTM6	protein_coding	3	32481312	32502852	-1	0.729015	0.0438173	0.477258	0.189794	0.023964	0.999401	0.00621579	1	0.0323618	0.9905	-0.049231	0.940031
ENSG00000091409	ITGA6	protein_coding	2	172427354	172506459	1	0.385105	0.534269	-0.482114	0.394893	-0.0784508	0.988987	-0.304349	0.696837	-0.0900307	0.974364	-0.375805	0.607954
ENSG00000091428	RAPGEF4	protein_coding	2	172735274	173052893	1	1.27118	0.00920844	0.680028	0.182874	1.21437	0.0622151	1.35606	0.00176917	1.11231	0.486329	1.20768	0.288113
ENSG00000091436	MAP3K20	protein_coding	2	173075435	173268015	1	-1.70941	0.00234825	-1.71445	0.00139385	-0.0436087	0.998766	-0.034663	0.988224	-0.622561	0.544159	-0.527452	0.476904
ENSG00000091483	FH	protein_coding	1	241497511	241519799	-1	-0.243353	0.541873	-0.798312	0.0134404	-0.641604	0.257039	-1.15567	0.000190578	-0.321355	0.615261	-0.908579	0.00662481
ENSG00000091490	SEL1L3	protein_coding	4	25747433	25863760	-1	0.793642	0.329033	1.31455	0.0666645	1.28461	0.342872	1.855	0.0108858	0.876899	0.607345	1.81847	0.0508209
ENSG00000091513	TF	protein_coding	3	133746040	133796641	1	-2.42402	0.0071899	-2.44014	0.00478623	0.260557	0.956796	0.403899	0.778246	0.64977	0.768622	1.08221	0.332513
ENSG00000091527	CDV3	protein_coding	3	133573686	133590261	1	-0.055935	0.869578	0.0265777	0.939018	0.00911645	1	-0.517062	0.0377702	-0.68297	0.0142106	-0.837643	0.00034043
ENSG00000091536	MYO15A	protein_coding	17	18108756	18179802	1	-3.212	0.00298823	-2.29405	0.0220218	1.30534	0.57946	2.11174	0.0512475	1.78075	0.309454	2.07926	0.105423
ENSG00000091542	ALKBH5	protein_coding	17	18183078	18209954	1	-0.128355	0.575948	0.0687111	0.772918	-0.104502	0.888744	-0.379997	0.0483666	-0.395487	0.094635	-0.546322	0.00296923
ENSG00000091592	NLRP1	protein_coding	17	5499427	5619424	-1	-0.327822	0.475277	0.00256602	0.999845	0.0380229	0.998766	0.148193	0.827837	-0.264667	0.810792	0.653736	0.175698
ENSG00000091622	PITPNM3	protein_coding	17	6451263	6556555	-1	-0.332865	0.65785	-0.127383	0.875139	0.780312	0.613048	1.81292	0.00430651	0.56122	0.736799	0.91553	0.299937
ENSG00000091640	SPAG7	protein_coding	17	4959226	4967817	-1	-0.57834	0.14637	-0.870202	0.0170548	-0.0248646	0.999401	0.308177	0.540972	-0.803225	0.096966	-0.933273	0.0170686
ENSG00000091651	ORC6	protein_coding	16	46689643	46698394	1	-0.757706	0.0853932	-0.777298	0.0640273	-0.0411291	0.99794	-0.00296829	1	-0.243344	0.836244	-0.475115	0.374652
ENSG00000091656	ZFHX4	protein_coding	8	76681239	76867281	1	-3.65768	0.00378049	-4.20816	0.000524104	0.605569	0.919924	0.0758156	0.991616	0.109037	0.9905	0.54261	0.772683
ENSG00000091732	ZC3HC1	protein_coding	7	130018287	130051451	-1	-0.104025	0.786822	-0.376073	0.207383	-0.0932286	0.946567	-0.23419	0.517538	-0.00114685	1	-0.0761023	0.867127
ENSG00000091831	ESR1	protein_coding	6	151656691	152129619	1	2.12373	0.035132	2.618	0.00534198	1.09813		1.75662	0.533544	1.95613	0.607127	3.47507	0.0757052
ENSG00000091844	RGS17	protein_coding	6	153004459	153131282	-1	-0.115109	0.849817	0.361849	0.443739	1.13506	0.62141	1.57783	0.153623	0.2199	0.832288	0.566797	0.199905
ENSG00000091879	ANGPT2	protein_coding	8	6499632	6563409	-1	-4.70029	0.000320818	-3.74773	0.00242897	-0.832303	0.889003	1.17565	0.526458	-0.0361561	1	0.757995	0.711453
ENSG00000091947	TMEM101	protein_coding	17	44011188	44023946	-1	0.148335	0.605004	0.326909	0.16258	-0.639792	0.0376391	-0.367797	0.106824	-0.269	0.466076	0.0697366	0.842798
ENSG00000091972	CD200	protein_coding	3	112332347	112362812	1	-3.5243	0.0128618	-2.57886	0.0586919	-0.158982	0.994842	0.31048	0.906141	0.314265	0.967373	0.897525	0.675389
ENSG00000091986	CCDC80	protein_coding	3	112596797	112649530	-1	1.22232	9.42293e-06	1.50045	4.26365e-09	0.845348	0.0593559	0.680112	0.031538	0.655497	0.191856	0.759765	0.054064
ENSG00000092010	PSME1	protein_coding	14	24136163	24138967	1	0.488587	0.355204	0.428093	0.404748	0.0934887	0.977579	0.347749	0.593445	-0.108812	0.963319	-0.0703458	0.935043
ENSG00000092020	PPP2R3C	protein_coding	14	35085467	35122517	-1	0.0157427	0.975342	0.132754	0.714424	-0.0651137	0.969706	-0.338662	0.331174	-0.170918	0.825181	-0.352413	0.332316
ENSG00000092036	HAUS4	protein_coding	14	22946228	22957161	-1	0.213105	0.63811	-0.183949	0.675759	-0.391592	0.66402	-0.146532	0.801382	-0.371875	0.607378	-0.605448	0.161674
ENSG00000092051	JPH4	protein_coding	14	23568038	23578790	-1	0.389278	0.754463	1.24796	0.183451	0.165548		0.794403	0.814305	1.68702	0.582497	2.44398	0.181198
ENSG00000092068	SLC7A8	protein_coding	14	23125295	23183674	-1	1.04433	0.244392	0.0901235	0.938927	0.456559	0.924387	0.761258	0.61022	0.683952	0.801527	1.36655	0.281427
ENSG00000092094	OSGEP	protein_coding	14	20446401	20455089	-1	-1.24248	0.00145019	-1.14381	0.00209416	-0.0791534	0.977509	0.0487853	0.958553	-0.389543	0.607345	-0.378286	0.461542
ENSG00000092096	SLC22A17	protein_coding	14	23346314	23352912	-1	-2.35375	0.0336226	-1.21943	0.239276	1.276	0.494646	1.67752	0.0773491	0.879284	0.644525	1.75968	0.090168
ENSG00000092098	RNF31	protein_coding	14	24146683	24160660	1	0.0661946	0.809181	0.208697	0.341446	-0.0688029	0.948549	-0.0563398	0.872893	0.362768	0.226668	0.758173	0.000193872
ENSG00000092108	SCFD1	protein_coding	14	30622291	30737694	1	-0.756742	5.99003e-06	-0.170935	0.351018	0.0361691	0.972789	-0.126868	0.58301	-0.123138	0.764934	-0.462785	0.00980442
ENSG00000092140	G2E3	protein_coding	14	30559158	30620064	1	1.03814	0.0167181	0.161862	0.766782	0.234697	0.893968	-0.0975009	0.898751	-0.32408	0.74651	-0.665201	0.179074
ENSG00000092148	HECTD1	protein_coding	14	31100117	31207804	-1	0.22532	0.449315	0.198845	0.491397	-0.116328	0.918277	-0.278947	0.380412	-0.279864	0.55593	-0.367349	0.225849
ENSG00000092199	HNRNPC	protein_coding	14	21209136	21269494	-1	0.518482	0.0267076	0.0209105	0.950186	-0.240139	0.682412	-0.402434	0.106287	-0.670849	0.0116024	-0.816739	0.000259433
ENSG00000092201	SUPT16H	protein_coding	14	21351476	21384019	-1	-0.0601105	0.766388	-0.474436	0.00120563	-0.226986	0.463773	-0.484632	0.000861989	-0.47435	0.00612132	-0.666624	4.16166e-06
ENSG00000092203	TOX4	protein_coding	14	21476597	21499175	1	0.0175351	0.933542	-0.0910447	0.566001	0.285365	0.209803	0.161301	0.333715	0.306127	0.0942688	0.338195	0.0240367
ENSG00000092208	GEMIN2	protein_coding	14	39114285	39136973	1	-0.526002	0.139865	-0.609528	0.0659556	-0.633989	0.256135	-0.581211	0.0944657	-0.241052	0.767754	-0.401031	0.345819
ENSG00000092295	TGM1	protein_coding	14	24249114	24264432	-1	1.81608	0.00382705	1.49123	0.0139283	-1.3898	0.591115	0.429299	0.765032	0.407535	0.860866	0.17596	0.898997
ENSG00000092330	TINF2	protein_coding	14	24239643	24242674	-1	-1.29771	0.00993415	-1.09129	0.0256735	0.243365	0.909134	0.480697	0.463624	-0.158953	0.941394	0.275914	0.719453
ENSG00000092345	DAZL	protein_coding	3	16586792	16670306	-1	-0.0244848	0.999921	0.170591	0.965133	0		0		0.482249	0.979495	0	1
ENSG00000092421	SEMA6A	protein_coding	5	116443555	116574823	-1	-0.99451	0.327051	0.403911	0.710111	2.13953	0.190217	2.8069	0.00451043	1.00866	0.631424	1.42369	0.262933
ENSG00000092439	TRPM7	protein_coding	15	50552473	50686797	-1	-0.832367	0.0490435	-0.575449	0.172952	0.0144795	1	0.0354564	0.978287	0.084531	0.970382	0.130191	0.846581
ENSG00000092445	TYRO3	protein_coding	15	41557675	41583589	1	-1.07473	0.040841	-1.50641	0.00228677	-0.150695	0.955166	-0.260845	0.746394	-0.243755	0.88221	-0.101826	0.91177
ENSG00000092470	WDR76	protein_coding	15	43826980	43868412	1	-1.66614	2.47271e-07	-1.71162	3.4004e-08	-0.220102	0.867941	-0.359264	0.410012	-0.375022	0.549931	-0.60981	0.10888
ENSG00000092529	CAPN3	protein_coding	15	42359498	42412949	1	-0.376986	0.719999	0.679714	0.431343	0.0362796	1	0.858221	0.416106	1.50266	0.434901	1.37174	0.353133
ENSG00000092531	SNAP23	protein_coding	15	42491233	42545356	1	0.511687	0.127204	0.268119	0.449396	0.407067	0.565906	0.300175	0.469028	0.280376	0.674527	0.167632	0.73393
ENSG00000092607	TBX15	protein_coding	1	118883046	118989556	-1	0.266202	0.663436	0.70907	0.1456	0.265644	0.987055	1.51012	0.447014	0.0646732	0.982723	0.412109	0.551769
ENSG00000092621	PHGDH	protein_coding	1	119648411	119744218	1	0.409546	0.109708	-0.121932	0.68061	-0.497355	0.236514	-0.808803	0.000566794	-0.372191	0.339273	0.313881	0.302601
ENSG00000092758	COL9A3	protein_coding	20	62816244	62841159	1	0.501766	0.587083	0.0636564	0.954279	2.13129	0.494884	2.08707	0.266683	0.436672	0.836508	1.81416	0.022729
ENSG00000092820	EZR	protein_coding	6	158765741	158819368	-1	0.794754	0.110822	0.227993	0.693001	-0.152938	0.949274	-0.871101	0.0867812	0.00575727	1	-0.323574	0.63599
ENSG00000092841	MYL6	protein_coding	12	56158346	56163496	1	-0.0774409	0.846224	-0.64946	0.0206338	-0.397847	0.521236	-0.535608	0.0825584	-0.0458243	0.976847	-0.226491	0.571632
ENSG00000092847	AGO1	protein_coding	1	35869808	35930532	1	-0.216872	0.211243	-0.4923	0.00131997	-0.0638787	0.931829	-0.260009	0.12778	-0.353214	0.0673344	-0.345372	0.0351704
ENSG00000092853	CLSPN	protein_coding	1	35720218	35769978	-1	-1.58924	5.6165e-06	-2.05003	2.64267e-10	-0.11339	0.950789	-0.488538	0.250165	-0.354503	0.617784	-1.00944	0.00620471
ENSG00000092871	RFFL	protein_coding	17	35005990	35089319	-1	-1.8948	0.000881763	-1.46488	0.00767749	-0.0764273	0.990426	-0.135377	0.893242	0.360532	0.80632	0.667572	0.34584
ENSG00000092929	UNC13D	protein_coding	17	75827225	75844552	-1	-0.127548	0.703501	-0.230241	0.425483	0.214857	0.829382	0.370175	0.28188	0.205387	0.75828	0.719943	0.0119417
ENSG00000092931	MFSD11	protein_coding	17	76735865	76781449	1	-1.70951		-1.85408		0.0316894		0.105463		0.137402		0.100809
ENSG00000092964	DPYSL2	protein_coding	8	26514031	26658178	1	0.00964193	0.974364	-0.121456	0.552292	-0.411605	0.0819008	-0.769475	1.50567e-07	-0.25602	0.262781	-0.437468	0.00603098
ENSG00000092969	TGFB2	protein_coding	1	218345336	218444619	1	0.680844	0.209493	1.01384	0.0386924	0.515431	0.769636	0.148832	0.891426	-0.000247509	1	0.070517	0.939145
ENSG00000092978	GPATCH2	protein_coding	1	217426992	217631090	-1	-0.392303	0.0436355	-0.354776	0.0559867	0.129513	0.831429	0.130182	0.600111	-0.20764	0.531723	-0.233349	0.304279
ENSG00000093000	NUP50	protein_coding	22	45163925	45188017	1	-0.285402	0.208141	-0.412253	0.044923	-0.192898	0.742178	-0.589885	0.00398735	-0.0682158	0.937657	-0.284737	0.258831
ENSG00000093009	CDC45	protein_coding	22	19479457	19520612	1	-0.356905	0.0940667	-1.21946	6.83568e-11	-0.438373	0.173842	-0.826161	1.29755e-05	-0.355834	0.234121	-0.72474	0.000626256
ENSG00000093010	COMT	protein_coding	22	19941371	19969975	1	-0.356736	0.190035	-0.145168	0.627588	-0.428661	0.347771	-0.585605	0.0184337	0.0889361	0.92933	0.379628	0.192856
ENSG00000093072	ADA2	protein_coding	22	17178790	17258235	-1	-2.01231	0.0674145	-2.02417	0.0524073	-2.22108	0.409919	-0.406777	0.826579	0.299609	0.963093	1.45879	0.340236
ENSG00000093134	VNN3P	transcribed_unitary_pseudogene	6	132722787	132736935	-1	-2.09167	0.491706	0.629124	0.841793	1.22058		2.27339		0.821828	0.945236	-1.01846	0.834744
ENSG00000093144	ECHDC1	protein_coding	6	127288712	127343609	-1	-0.568149	0.0263358	-0.377276	0.137037	-0.328362	0.560404	-0.668631	0.00849419	-0.0992796	0.916488	-0.405196	0.154914
ENSG00000093167	LRRFIP2	protein_coding	3	37052626	37183689	-1	0.591559	0.0427957	-0.0605569	0.876858	0.24117	0.785305	-0.33298	0.344747	1.87766e-05	1	-0.159022	0.720743
ENSG00000093183	SEC22C	protein_coding	3	42547969	42601080	-1	-1.18257	0.000326723	-1.40209	4.42888e-06	-0.137063	0.929029	-0.256962	0.563418	-0.303075	0.64058	-0.37122	0.360236
ENSG00000093217	XYLB	protein_coding	3	38346760	38421348	1	-1.13266	0.00272093	-1.16052	0.00111195	-0.240906	0.832547	-0.662606	0.0618885	-0.632014	0.180275	-0.197659	0.700464
ENSG00000094631	HDAC6	protein_coding	X	48801377	48824982	1	-0.725199	0.0456749	-0.567203	0.109849	-0.284169	0.793837	0.0191195	0.991237	-0.834307	0.0495435	-0.800203	0.0285839
ENSG00000094661	OR1I1	protein_coding	19	15082211	15092970	1	-3.25986		-3.14741		0.299243		0.562971		0.218134		0.592986
ENSG00000094755	GABRP	protein_coding	5	170763350	170814047	1	0.129075	0.877256	0.624324	0.322734	-0.445407	0.834767	-0.149501	0.889329	-0.990317	0.278428	-0.739592	0.331153
ENSG00000094804	CDC6	protein_coding	17	40287879	40304657	1	0.174766	0.69651	-0.7058	0.0422379	-0.242025	0.843196	-0.488626	0.218118	-0.197208	0.832989	-0.607658	0.113678
ENSG00000094841	UPRT	protein_coding	X	75156388	75304885	1	-0.328057	0.367373	0.0705877	0.865002	0.371711	0.564939	0.275273	0.476098	-0.097636	0.939276	-0.0158798	0.983551
ENSG00000094880	CDC23	protein_coding	5	138187650	138213343	-1	0.137829	0.514952	-0.0618655	0.785224	-0.211465	0.572323	-0.399782	0.0178504	-0.111183	0.794387	-0.314118	0.0987773
ENSG00000094914	AAAS	protein_coding	12	53307456	53324864	-1	-0.0477502	0.905004	-0.129718	0.69723	-0.252221	0.744115	-0.0952132	0.829957	-0.627236	0.0623892	-0.544002	0.063992
ENSG00000094916	CBX5	protein_coding	12	54230942	54280133	-1	-0.041262	0.834001	-1.03239	1.23845e-16	0.216573	0.467386	-0.0136255	0.974585	-0.391253	0.0202726	-0.776618	3.6994e-09
ENSG00000094975	SUCO	protein_coding	1	172532349	172611833	1	0.160751	0.544614	0.466559	0.0283327	0.498947	0.13958	0.431597	0.0562507	0.281829	0.412516	0.0999522	0.761861
ENSG00000095002	MSH2	protein_coding	2	47403067	47663146	1	-0.629698	0.0483539	-1.00429	0.00072671	-0.163136	0.896755	-0.372633	0.313722	-0.443295	0.359297	-0.756648	0.0185919
ENSG00000095015	MAP3K1	protein_coding	5	56815549	56896152	1	0.687253	0.1223	0.940146	0.0221042	0.232631	0.895158	0.150326	0.827871	0.711378	0.253683	0.596711	0.243021
ENSG00000095059	DHPS	protein_coding	19	12675717	12681880	-1	0.28053	0.561582	0.118087	0.821262	-0.594477	0.456735	-0.201301	0.740789	-0.884674	0.0755956	-0.654581	0.140566
ENSG00000095066	HOOK2	protein_coding	19	12763003	12872740	-1	-1.71853		-1.63218		-0.282864		0.281607		-0.0246861		0.484944
ENSG00000095139	ARCN1	protein_coding	11	118572390	118603033	1	0.0462378	0.870375	0.135662	0.561616	0.156613	0.813373	-0.108877	0.725724	0.356889	0.206042	0.0724124	0.825515
ENSG00000095203	EPB41L4B	protein_coding	9	109171974	109321059	-1	0.725581	0.069087	0.694397	0.0699045	-0.44992	0.691958	-0.159903	0.819815	-0.364168	0.621152	-0.384383	0.428812
ENSG00000095209	TMEM38B	protein_coding	9	105694541	105776629	1	0.127864	0.752348	0.54426	0.0698649	0.148692	0.895905	-0.224156	0.559	-0.232878	0.699835	-0.400489	0.229498
ENSG00000095261	PSMD5	protein_coding	9	120815496	120842951	-1	0.160614	0.669032	-0.00113035	1	-0.260138	0.761625	-0.459803	0.161218	-0.0434068	0.979715	-0.420732	0.235838
ENSG00000095303	PTGS1	protein_coding	9	122370530	122395703	1	0.654043	0.361107	0.687829	0.307678	-0.734977	0.911234	2.0809	0.105299	0.901395	0.391173	2.1989	0.000536338
ENSG00000095319	NUP188	protein_coding	9	128947699	129007096	1	-0.0398715	0.90677	-0.43425	0.0591543	-0.474699	0.230413	-0.769981	0.000491615	-0.292662	0.456916	-0.621284	0.00970039
ENSG00000095321	CRAT	protein_coding	9	129094142	129111189	-1	0.618414	0.0302032	0.545167	0.0482502	0.0639064	0.968998	0.12683	0.762766	-0.143561	0.861727	-0.270352	0.458574
ENSG00000095370	SH2D3C	protein_coding	9	127738317	127778710	-1	1.38407	0.019916	0.885978	0.141196	2.62777	0.149988	3.66486	0.00148835	1.54334	0.338646	2.27247	0.0365505
ENSG00000095380	NANS	protein_coding	9	98056732	98083077	1	-0.850486	0.0535154	-1.00795	0.0154513	-0.305781	0.840974	-0.480618	0.363794	-0.0357882	0.99239	0.14081	0.840819
ENSG00000095383	TBC1D2	protein_coding	9	98199011	98255649	-1	0.595397	0.350739	0.614703	0.308282	-0.377792	0.859233	-1.39903	0.0144961	-0.0408642	0.996036	0.635131	0.423597
ENSG00000095397	WHRN	protein_coding	9	114402080	114505473	-1	-1.63775	0.00298823	-1.13215	0.0299427	-0.0327844	0.999401	0.210658	0.79252	-0.357913	0.767651	-0.13786	0.867242
ENSG00000095485	CWF19L1	protein_coding	10	100232298	100267680	-1	-2.12838		-2.27716		-0.334923		-0.311539		-0.245699		-0.0871678
ENSG00000095539	SEMA4G	protein_coding	10	100969518	100985871	1	0.416613	0.347659	-0.0840009	0.877515	1.26653	0.538841	2.39366	0.0101745	0.457946	0.594499	1.28324	0.00354079
ENSG00000095564	BTAF1	protein_coding	10	91923770	92031437	1	0.160097	0.446451	0.24764	0.180779	0.338683	0.275174	0.352395	0.0584713	0.0110579	0.996757	-0.0505245	0.863616
ENSG00000095574	IKZF5	protein_coding	10	122990807	123008812	-1	0.400886	0.0940885	0.573346	0.00869661	0.400799	0.287273	-0.033556	0.940386	0.468809	0.0994526	0.2905	0.284612
ENSG00000095585	BLNK	protein_coding	10	96189171	96271587	-1	1.05971	0.610236	1.43461	0.443739	0		0	1	0.48225	0.973426	2.75572	0.347317
ENSG00000095587	TLL2	protein_coding	10	96364608	96513926	-1	-3.2373		-2.26306		-0.299944		0.445542		0.617657		1.34886
ENSG00000095596	CYP26A1	protein_coding	10	93073475	93077885	1	0.153497	0.943709	-0.390458	0.836545	0.786779		0.762572	0.732874	-0.149505	0.985214	1.50575	0.330798
ENSG00000095637	SORBS1	protein_coding	10	95311771	95561414	-1	-0.0690417	0.946836	0.0391152	0.969386	1.36092	0.204809	1.30076	0.0571913	-0.0645269	0.986953	-0.150175	0.883391
ENSG00000095713	CRTAC1	protein_coding	10	97865000	98030828	-1	-1.16389	0.628304	0.396444	0.854261	0		0.885062	0.817136	3.53316	0.0355344	2.2101	0.175155
ENSG00000095739	BAMBI	protein_coding	10	28677510	28682932	1	0.823281	0.143203	1.4952	0.00257181	0.666477	0.626382	0.5032	0.529872	1.52053	0.0179699	1.21141	0.0431074
ENSG00000095752	IL11	protein_coding	19	55364382	55370463	-1	-2.02934	0.0095211	-1.5968	0.0354003	0.348856	0.922014	0.736889	0.477444	1.10189	0.378974	1.48421	0.0857338
ENSG00000095787	WAC	protein_coding	10	28532493	28623112	1	-0.0327308	0.926633	0.0134791	0.97098	0.295963	0.572628	0.126711	0.722792	0.125137	0.854892	0.170758	0.607658
ENSG00000095794	CREM	protein_coding	10	35126791	35212958	1	-0.0384087	0.944327	0.15137	0.723252	0.523633	0.405274	0.438379	0.248906	0.195373	0.845774	0.656145	0.0908103
ENSG00000095906	NUBP2	protein_coding	16	1782932	1789186	1	0.157943	0.575965	-0.371824	0.113497	-0.468501	0.258917	-0.886478	0.000114273	-0.0726186	0.943273	-0.111332	0.762885
ENSG00000095932	SMIM24	protein_coding	19	3473986	3480525	-1	0.668797	0.516212	1.54998	0.0568318	1.10294		2.1054	0.334614	0.986014	0.617968	0.793623	0.585726
ENSG00000095951	HIVEP1	protein_coding	6	12008762	12164999	1	0.64653	0.0504415	0.81413	0.00890676	0.81581	0.096178	0.869285	0.00596061	0.645893	0.138803	0.685524	0.0509949
ENSG00000096060	FKBP5	protein_coding	6	35573585	35728583	-1	-1.0377	0.0472513	-1.33841	0.00657675	-0.00595365	1	-0.372659	0.598924	-0.33564	0.792753	-0.667989	0.275062
ENSG00000096063	SRPK1	protein_coding	6	35832966	35921342	-1	0.463631	0.222061	0.104536	0.818871	0.0119233	1	-0.260746	0.59117	-0.303884	0.679726	-0.558498	0.162138
ENSG00000096070	BRPF3	protein_coding	6	36196744	36232790	1	0.412132	0.0444053	0.706746	0.00016716	0.332167	0.373085	0.141604	0.613207	-0.0265184	0.981212	-0.0142488	0.972471
ENSG00000096080	MRPS18A	protein_coding	6	43671202	43687791	-1	0.524074	0.0872701	0.185662	0.593907	-0.212529	0.82911	-0.561904	0.0652472	0.117391	0.912969	-0.0266652	0.964482
ENSG00000096092	TMEM14A	protein_coding	6	52671113	52686588	1	-0.0263537	0.963936	-0.543977	0.134933	-0.350045	0.681518	-0.400257	0.32535	0.150551	0.879091	-0.14035	0.782037
ENSG00000096093	EFHC1	protein_coding	6	52362123	52529886	1	-1.77856	0.00343179	-1.80716	0.00182054	0.174038	0.957497	0.418052	0.630417	-0.123191	0.970382	0.106265	0.922646
ENSG00000096384	HSP90AB1	protein_coding	6	44246166	44253888	1	0.0339426	0.917966	-0.429573	0.0489179	-0.420069	0.281522	-0.872705	2.31543e-05	-0.43193	0.148731	-0.694353	0.0015348
ENSG00000096401	CDC5L	protein_coding	6	44387706	44450425	1	-0.10626	0.696701	-0.2875	0.18782	0.0142858	0.999401	-0.171654	0.543964	-0.177982	0.687767	-0.412205	0.0692945
ENSG00000096433	ITPR3	protein_coding	6	33620365	33696574	1	0.282396	0.562346	0.483047	0.252173	0.29733	0.830945	0.212699	0.732426	0.416212	0.588683	0.291962	0.608751
ENSG00000096654	ZNF184	protein_coding	6	27450743	27473118	-1	-0.472786	0.281408	0.0632365	0.90702	0.0467428	0.991194	-0.0313762	0.978287	-0.102391	0.946551	-0.113738	0.841801
ENSG00000096696	DSP	protein_coding	6	7541617	7586714	1	0.546731	0.362077	0.34596	0.574653	0.321033	0.878008	0.456311	0.521679	-0.0923129	0.974364	-0.10922	0.906933
ENSG00000096717	SIRT1	protein_coding	10	67884656	67918390	1	0.158486	0.633458	0.356389	0.190454	0.299711	0.613048	-0.0121447	0.993092	0.00400358	1	-0.268831	0.395386
ENSG00000096746	HNRNPH3	protein_coding	10	68331174	68343193	1	-0.0175546	0.972251	0.0355505	0.934792	-0.667128	0.166713	-0.672002	0.0273954	-0.823351	0.0180319	-1.18896	3.03802e-05
ENSG00000096872	IFT74	protein_coding	9	26947039	27066134	1	-0.490295	0.643725	-0.636451	0.508411	0.31625	0.940583	0.0885274	0.967872	-1.34844	0.308165	-1.3087	0.201663
ENSG00000096968	JAK2	protein_coding	9	4984390	5129948	1	0.915104	0.0317656	1.00716	0.0129132	0.596514	0.515411	0.465609	0.387821	-0.0199669	1	0.148401	0.839634
ENSG00000096996	IL12RB1	protein_coding	19	18058995	18098944	-1	-2.48925	0.00425646	-2.27407	0.00637274	0.618031	0.843196	0.400343	0.773419	0.113564	0.982723	0.714122	0.553959
ENSG00000097007	ABL1	protein_coding	9	130713016	130887675	1	0.267553	0.330437	0.00784525	0.986211	-0.275834	0.638757	-0.319588	0.263711	-0.234314	0.625486	-0.38688	0.169661
ENSG00000097021	ACOT7	protein_coding	1	6264269	6393767	-1	0.43577	0.0193924	-0.608863	0.000660629	-0.560511	0.0315383	-0.899321	8.64278e-08	-0.48566	0.0276163	-0.342308	0.094852
ENSG00000097033	SH3GLB1	protein_coding	1	86704570	86748184	1	0.120959	0.662325	0.0441815	0.88273	0.419835	0.282933	0.424534	0.0714145	0.0122661	0.997956	-0.00982918	0.987157
ENSG00000097046	CDC7	protein_coding	1	91500851	91525764	1	-0.0976716	0.70983	-1.04166	6.12183e-08	0.0625414	0.950913	-0.088636	0.789056	-0.573235	0.00719007	-0.952244	9.16807e-08
ENSG00000097096	SYDE2	protein_coding	1	85156889	85201724	-1	-1.15826	0.0543363	-0.999478	0.0868801	0.370207	0.873197	0.11642	0.916054	-0.101328	0.974452	0.150626	0.877047
ENSG00000099139	PCSK5	protein_coding	9	75890644	76362975	1	0.717973	0.0420349	0.555612	0.110052	0.464313	0.542507	0.329385	0.471925	-0.53618	0.703343	0.740918	0.295538
ENSG00000099194	SCD	protein_coding	10	100347233	100364826	1	0.0128019	0.988101	-0.885616	0.0366865	-0.868199	0.242834	-0.978861	0.0259801	-1.48834	0.00158362	-1.02208	0.0246135
ENSG00000099203	TMED1	protein_coding	19	10832067	10836318	-1	0.0592209	0.920904	0.618249	0.116912	-0.801756	0.225305	-0.509447	0.262871	-0.375111	0.619652	-0.428112	0.382483
ENSG00000099204	ABLIM1	protein_coding	10	114431112	114768061	-1	0.72864	0.0721843	0.184668	0.699701	-0.296164	0.8276	-0.766574	0.067784	-0.794881	0.127762	-0.992471	0.0147604
ENSG00000099219	ERMP1	protein_coding	9	5749832	5879537	-1	0.528702	0.129019	0.552308	0.0938805	-0.507213	0.440694	-0.727047	0.0306282	-0.410765	0.473269	-0.0029227	1
ENSG00000099246	RAB18	protein_coding	10	27504174	27543207	1	0.442303	0.312039	0.556396	0.163117	0.290496	0.826196	0.00725456	1	-0.0101517	1	-0.395927	0.430493
ENSG00000099250	NRP1	protein_coding	10	33177492	33336262	-1	-0.352148	0.347033	-0.36196	0.306754	-0.501536	0.613048	-1.2197	0.00698004	-0.485633	0.338646	-0.476413	0.215954
ENSG00000099251	HSD17B7P2	transcribed_unprocessed_pseudogene	10	38356380	38378505	1	0.424484	0.700071	0.439017	0.669274	0.97333	0.740989	0.939746	0.519523	0.536337	0.840944	0.920739	0.461879
ENSG00000099256	PRTFDC1	protein_coding	10	24848614	24952606	-1	0.436417	0.371754	-0.819211	0.0618946	-0.0911896	0.974601	-0.242837	0.711704	0.457741	0.654753	0.105644	0.908081
ENSG00000099260	PALMD	protein_coding	1	99646113	99694541	1	0.630163	0.399062	0.257655	0.75372	-0.727002	0.944221	-0.964206	0.766341	-0.512028	0.940857	-0.78679	0.778227
ENSG00000099282	TSPAN15	protein_coding	10	69451465	69507666	1	0.416112	0.0217202	0.169502	0.389237	0.489053	0.105324	0.859396	2.6567e-06	0.0267288	0.976331	-0.147074	0.511376
ENSG00000099284	MACROH2A2	protein_coding	10	70052544	70112282	1	-5.41318	0.000581807	-4.08272	0.0014194	-0.499059	0.928964	-0.536691	0.772928	-0.88024	0.756783	-0.484153	0.799258
ENSG00000099290	WASHC2A	protein_coding	10	50067888	50133509	1	0.274549	0.335163	0.347934	0.179304	-0.0520537	0.975875	-0.201284	0.552796	0.156163	0.806923	0.280009	0.367454
ENSG00000099308	MAST3	protein_coding	19	18097778	18151692	1	0.201533	0.580788	0.321597	0.312421	0.391937	0.537766	0.743554	0.01007	-0.0681204	0.964966	0.372397	0.308256
ENSG00000099326	MZF1	protein_coding	19	58561931	58573575	-1	-0.613574	0.00824221	0.033132	0.917724	-0.278247	0.595502	-0.0743466	0.839989	-0.804729	0.00104676	-0.3717	0.14791
ENSG00000099330	OCEL1	protein_coding	19	17226213	17229219	1	-0.897803	0.140769	-0.590914	0.337218	-0.0285717	1	0.317328	0.714696	0.0705579	0.983518	0.657505	0.360144
ENSG00000099331	MYO9B	protein_coding	19	17075777	17214537	1	0.113893	0.673543	0.00488117	0.991182	-0.104796	0.904788	-0.10513	0.751474	-0.0244333	0.985046	-0.00440074	0.999708
ENSG00000099337	KCNK6	protein_coding	19	38319845	38332076	1	-2.038		-2.04377		0.14718		0.544018		0.165347		0.43215
ENSG00000099338	CATSPERG	protein_coding	19	38335775	38370943	1	-3.16096		-2.52119		0.590435		1.03992		0.0381374		0.946309
ENSG00000099341	PSMD8	protein_coding	19	38374550	38383824	1	0.0437801	0.926352	-0.167911	0.654527	-0.1578	0.902758	-0.555794	0.0978282	0.207773	0.790512	-0.186229	0.688086
ENSG00000099364	FBXL19	protein_coding	16	30923055	30948783	1	-0.0809949	0.785035	-0.512792	0.0179561	0.290178	0.551765	0.404274	0.0882769	0.493325	0.0803793	0.286301	0.288034
ENSG00000099365	STX1B	protein_coding	16	30989256	31010638	-1	-1.02974	0.141765	-0.78368	0.251289	1.00261	0.401039	1.45162	0.0188155	1.01565	0.27212	0.987201	0.172358
ENSG00000099377	HSD3B7	protein_coding	16	30985207	30989147	1	0.579352	0.285867	1.23091	0.00844157	-0.439747	0.724266	-0.0682932	0.942198	0.54878	0.55826	0.936307	0.0929396
ENSG00000099381	SETD1A	protein_coding	16	30957754	30984664	1	-0.085071	0.670539	-0.172332	0.305621	-0.0801488	0.899682	-0.146974	0.465567	-0.0808334	0.860866	-0.113919	0.605028
ENSG00000099385	BCL7C	protein_coding	16	30833626	30894302	-1	-0.7968	1.11373e-05	-1.28735	1.07941e-14	-0.314838	0.347771	-0.345634	0.0723832	0.0901557	0.875758	-0.276698	0.215902
ENSG00000099399	MAGEB2	protein_coding	X	30215563	30220089	1	0.945815	0.766871	0.573269	0.859237	0	1	0	1	0	1	0	1
ENSG00000099617	EFNA2	protein_coding	19	1285873	1301431	1	2.34387	0.0618292	1.97718	0.109504	1.37417	0.332781	2.05418	0.0072112	0.394642	0.884821	0.760767	0.500776
ENSG00000099622	CIRBP	protein_coding	19	1259384	1274880	1	-0.333423	0.352599	-0.489956	0.12578	-0.860403	0.0661352	-0.667469	0.0416102	-0.943347	0.0120204	-0.958254	0.00351901
ENSG00000099624	ATP5F1D	protein_coding	19	1241746	1244825	1	-0.571977	0.251425	-1.44702	0.000841584	-0.707864	0.436264	-1.04396	0.0236455	0.147015	0.939276	-0.00305234	1
ENSG00000099625	CBARP	protein_coding	19	1228287	1238027	-1	0.0854007	0.939375	0.307321	0.732585	0.0928345	0.991194	0.209801	0.862906	0.612555	0.695545	1.0466	0.219664
ENSG00000099715	PCDH11Y	protein_coding	Y	5000226	5742224	1	-3.62381		-3.5183		-0.181883		0.443822		0.230229		0.922444
ENSG00000099725	PRKY	transcribed_unitary_pseudogene	Y	7273972	7381548	1	-2.39616	0.17175	-3.38702	0.0414864	0.495357		-1.78043	0.468863	-0.587563	0.936312	0.780161	0.770623
ENSG00000099783	HNRNPM	protein_coding	19	8444767	8489114	1	-0.148101	0.726439	-0.58074	0.0730694	-0.945618	0.0478531	-1.59144	1.31257e-07	-0.656062	0.131576	-1.06141	0.000961886
ENSG00000099785	MARCHF2	protein_coding	19	8413270	8439017	1	0.362146	0.419555	0.919326	0.0122778	-0.395395	0.632565	-0.191293	0.716306	0.119438	0.936901	0.728769	0.0613545
ENSG00000099795	NDUFB7	protein_coding	19	14566078	14572066	-1	-0.324615	0.209048	-0.650355	0.00478763	-0.401339	0.347771	-0.643786	0.00471753	-0.245063	0.576068	-0.0743924	0.843789
ENSG00000099797	TECR	protein_coding	19	14517085	14565980	1	-0.677128	0.070202	-1.23475	0.000330424	-0.230023	0.86829	-0.454551	0.290993	-0.102461	0.947465	-0.198457	0.72059
ENSG00000099800	TIMM13	protein_coding	19	2425625	2427586	-1	-0.465856	0.20776	-0.68222	0.0419373	-0.973303	0.0494004	-1.42999	6.62148e-06	-0.460641	0.40206	-0.287663	0.531948
ENSG00000099804	CDC34	protein_coding	19	531760	542092	1	0.270114	0.126554	-0.0770346	0.71049	-0.15647	0.693028	-0.217673	0.22015	0.0556643	0.928356	-0.0107484	0.974634
ENSG00000099810	MTAP	protein_coding	9	21802636	21937651	1	-3.71783		-3.55362		-0.154875		0.266495		-0.0811413		0.258843
ENSG00000099812	MISP	protein_coding	19	751112	764318	1	0.205208	0.659164	-0.170209	0.707218	0.604493	0.46248	1.17078	0.00268024	0.172058	0.902104	0.193564	0.756692
ENSG00000099814	CEP170B	protein_coding	14	104865268	104896747	1	0.0747705	0.854436	-0.111552	0.761996	0.23255	0.804869	0.351009	0.31796	0.317809	0.568942	0.281094	0.477042
ENSG00000099817	POLR2E	protein_coding	19	1086574	1095380	-1	-0.117423	0.646991	-0.793831	3.47803e-05	-0.642007	0.0261789	-1.06701	1.41858e-08	-0.284933	0.380133	-0.506791	0.0171332
ENSG00000099821	POLRMT	protein_coding	19	617221	633537	-1	-0.30655	0.273776	-0.391076	0.12619	-0.511389	0.225614	-0.304971	0.305006	-0.0862576	0.934375	-0.2083	0.547303
ENSG00000099822	HCN2	protein_coding	19	589881	617159	1	0.802635	0.00451148	0.520839	0.0631719	0.157694	0.838656	0.526759	0.0168689	0.596955	0.0483939	0.79084	0.00117751
ENSG00000099840	IZUMO4	protein_coding	19	2096429	2099593	1	-0.674741	0.44231	-0.0821646	0.93661	0.551381	0.817237	1.203	0.12197	0.228612	0.95171	0.844473	0.435272
ENSG00000099849	RASSF7	protein_coding	11	560404	564025	1	-0.0398395	0.972065	-0.120352	0.89902	-1.64618	0.182309	0.539426	0.584894	-0.00717427	1	-0.144741	0.902839
ENSG00000099860	GADD45B	protein_coding	19	2476122	2478259	1	0.741461	0.010889	1.70066	1.19434e-11	0.13978	0.902958	0.0454387	0.93384	-0.332105	0.489885	0.0410532	0.935487
ENSG00000099864	PALM	protein_coding	19	708935	748329	1	1.45414	1.92302e-09	0.594767	0.0246699	0.356472	0.447043	0.602787	0.00889454	0.141492	0.856462	0.71684	0.00759987
ENSG00000099866	MADCAM1	protein_coding	19	489176	505343	1	-0.744436	0.603703	-1.21819	0.35718	0.660246	0.759033	0.807529	0.382921	0.803143	0.764835	1.76995	0.145081
ENSG00000099875	MKNK2	protein_coding	19	2037465	2051244	-1	0.544112	0.0451371	0.788323	0.00191874	-0.176894	0.857233	-0.00636596	1	-0.590908	0.0837734	0.0804959	0.853289
ENSG00000099889	ARVCF	protein_coding	22	19969896	20016823	-1	0.177936	0.71056	-0.135078	0.776141	0.28621	0.846776	0.791813	0.0679507	0.302053	0.761133	0.611906	0.203778
ENSG00000099899	TRMT2A	protein_coding	22	20111875	20117392	-1	0.160808	0.44231	-0.201566	0.298927	-0.0622308	0.942243	0.0299899	0.926823	0.0832577	0.88221	-0.0222698	0.948675
ENSG00000099901	RANBP1	protein_coding	22	20115938	20127355	1	-0.179549	0.527001	-0.860497	0.00012819	-0.312634	0.538841	-0.873848	7.04501e-05	-0.259245	0.547861	-0.726328	0.00196686
ENSG00000099904	ZDHHC8	protein_coding	22	20129456	20148007	1	-0.0115242	0.978808	-0.128197	0.671822	-0.187641	0.817058	-0.132878	0.722107	0.207847	0.706664	0.475238	0.0869178
ENSG00000099910	KLHL22	protein_coding	22	20441519	20495844	-1	-0.0539627	0.908605	-0.0235945	0.960331	0.211003	0.850458	0.557841	0.0913207	-0.0290892	0.9905	0.0649249	0.908894
ENSG00000099917	MED15	protein_coding	22	20495913	20587632	1	0.543195	0.151219	0.27347	0.49687	0.160708	0.918672	0.0567714	0.935819	0.810943	0.0755956	0.624352	0.122424
ENSG00000099940	SNAP29	protein_coding	22	20859007	20891214	1	-0.523696	0.145791	-0.53214	0.118593	0.0595392	0.98333	-0.0216375	0.986961	0.319994	0.63474	0.2157	0.664824
ENSG00000099942	CRKL	protein_coding	22	20917407	20953747	1	-0.1306	0.252028	-0.0187836	0.89496	-0.186969	0.285673	-0.332727	0.000467674	-0.105169	0.586371	-0.0443291	0.785107
ENSG00000099949	LZTR1	protein_coding	22	20982269	20999032	1	-0.914981	0.000647065	-0.280814	0.317743	-0.225886	0.752815	-0.156494	0.671198	0.0411997	0.976847	0.121946	0.764256
ENSG00000099953	MMP11	protein_coding	22	23768226	23784316	1	-0.946333	0.163253	-0.797884	0.213032	0.711303	0.495546	1.46722	0.00237432	0.079061	0.981212	0.820366	0.227685
ENSG00000099954	CECR2	protein_coding	22	17359949	17558151	1	-2.63346		-3.10653		0.41965		0.668551		-0.111433		0.215092
ENSG00000099956	SMARCB1	protein_coding	22	23786931	23838009	1	-0.483472	0.364403	-0.261272	0.641239	-0.253983	0.895158	-0.268303	0.702245	0.485156	0.588012	0.293064	0.671584
ENSG00000099957	P2RX6	protein_coding	22	21009808	21028013	1	0.0474032	0.963936	-0.183673	0.826888	-0.708592	0.634215	0.130458	0.9063	0.561675	0.811772	1.09849	0.314546
ENSG00000099958	DERL3	protein_coding	22	23834503	23839128	-1	-0.638977	0.264068	-0.774172	0.14088	3.43623	0.178179	1.7572	0.512774	-1.03407	0.334469	-0.125319	0.913734
ENSG00000099960	SLC7A4	protein_coding	22	21028718	21032840	-1	1.1552	0.0608275	1.83768	0.00109016	0	1	0	1	0	1	0	1
ENSG00000099968	BCL2L13	protein_coding	22	17628855	17730855	1	-0.00759594	0.973454	-0.114282	0.448917	0.120848	0.713844	0.244911	0.0585388	0.153913	0.49933	0.21375	0.150773
ENSG00000099974	DDTL	protein_coding	22	23966888	23972556	1	-3.15966		-3.16682		0.118969		-0.382212		0.0902498		0.395169
ENSG00000099977	DDT	protein_coding	22	23971365	23979828	-1	0.353681	0.180394	-0.750165	0.00185683	-0.339579	0.494884	-0.607685	0.0106849	0.408789	0.247948	0.0937459	0.814869
ENSG00000099984	GSTT2	polymorphic_pseudogene	22	23980058	23983915	1	-1.38612	0.505922	0.0275973	0.994908	0.519395	0.945197	0.579909	0.807674	2.32673	0.405062	2.77686	0.156276
ENSG00000099991	CABIN1	protein_coding	22	24011192	24178628	1	-0.0312521	0.891411	0.0359594	0.864994	-0.240661	0.419146	-0.0947904	0.669978	-0.0925185	0.825055	0.0387831	0.881934
ENSG00000099992	TBC1D10A	protein_coding	22	30291990	30326947	-1	0.688413	0.00756323	0.13471	0.665806	0.638481	0.1126	0.868729	0.000491135	0.714483	0.0242454	0.674241	0.0160513
ENSG00000099994	SUSD2	protein_coding	22	24181487	24189106	1	2.00083	8.811e-08	2.51032	4.05069e-13	0.364387	0.826561	0.792968	0.137442	-0.265311	0.708756	-0.0514356	0.930611
ENSG00000099995	SF3A1	protein_coding	22	30331988	30356919	-1	0.00771367	0.985248	-0.371665	0.102251	-0.210049	0.737052	-0.538797	0.0175259	-0.0520542	0.963717	-0.26638	0.341444
ENSG00000099998	GGT5	protein_coding	22	24219654	24245108	-1	-3.32209		-2.95125		0.21784		0.19655		-0.0897756		0.370435
ENSG00000099999	RNF215	protein_coding	22	30368811	30421771	-1	-1.4053	0.00467639	-0.942115	0.0517068	0.214354	0.922444	0.70452	0.205735	0.145882	0.945115	0.169408	0.831751
ENSG00000100003	SEC14L2	protein_coding	22	30396941	30425303	1	0.73392	0.072151	0.201549	0.673605	0.230018	0.884501	0.0170382	0.996234	0.784804	0.15732	0.194154	0.764405
ENSG00000100014	SPECC1L	protein_coding	22	24270817	24417739	1	-0.0918714	0.639611	0.0942319	0.608416	0.000517411	1	-0.0890203	0.692516	-0.139195	0.650595	-0.182792	0.332316
ENSG00000100023	PPIL2	protein_coding	22	21666000	21700015	1	-0.329297	0.0648482	-0.511699	0.00206066	-0.168891	0.704859	-0.186484	0.377326	-0.207443	0.470993	-0.268522	0.17237
ENSG00000100024	UPB1	protein_coding	22	24494107	24528390	1	-3.52459		-3.47255		-0.990885		-0.281271		-0.0412299		0.955567
ENSG00000100027	YPEL1	protein_coding	22	21697536	21735794	-1	-3.48875		-3.1708		0.635443		1.15261		-0.328871		0.148817
ENSG00000100028	SNRPD3	protein_coding	22	24555958	24582052	1	-0.0308809	0.936353	-0.632726	0.00931027	-0.460351	0.300261	-0.936939	7.10505e-05	-0.107265	0.902685	-0.458937	0.098198
ENSG00000100029	PES1	protein_coding	22	30576625	30607083	-1	-0.0604389	0.884971	-0.519033	0.0734535	-0.534548	0.299817	-1.23856	4.34623e-06	-0.201869	0.775996	-0.49324	0.129963
ENSG00000100030	MAPK1	protein_coding	22	21759657	21867680	-1	0.366652	0.282371	0.139238	0.713217	0.0438158	0.990226	-0.326447	0.393411	0.060848	0.970869	-0.00218427	1
ENSG00000100031	GGT1	protein_coding	22	24594811	24629005	1	3.30903	6.26434e-11	3.81349	1.67721e-15	0.280943	0.649899	0.591909	0.0203219	0.599607	0.390958	1.49334	0.000220317
ENSG00000100033	PRODH	protein_coding	22	18912777	18936553	-1	1.21499	0.0326915	1.13322	0.0386311	-0.17569	0.958852	-0.0905016	0.945799	0.386277	0.875619	0.504363	0.671584
ENSG00000100034	PPM1F	protein_coding	22	21919425	21952848	-1	-1.48524		-1.83229		-0.289708		-0.311462		0.0253428		0.332998
ENSG00000100036	SLC35E4	protein_coding	22	30635781	30669016	1	-0.54817	0.346267	-0.215734	0.734037	0.388758	0.812096	0.460508	0.482847	0.48471	0.627741	0.534317	0.412675
ENSG00000100038	TOP3B	protein_coding	22	21957025	21982813	-1	-0.262949	0.171845	-0.145264	0.46148	-0.0462894	0.954683	-0.264981	0.127177	0.0312516	0.974452	0.107488	0.695105
ENSG00000100055	CYTH4	protein_coding	22	37282027	37315341	1	-0.413765	0.693248	0.486664	0.60109	1.12687	0.508214	1.62522	0.0548947	1.94823	0.0464815	1.59416	0.0691836
ENSG00000100056	ESS2	protein_coding	22	19130279	19144684	-1	0.0912438	0.7794	-0.0970889	0.753044	-0.198797	0.76299	-0.359538	0.155474	0.0990184	0.910622	0.182366	0.586539
ENSG00000100058	CRYBB2P1	transcribed_unprocessed_pseudogene	22	25448080	25520856	1	-2.51318		-2.03		0.0285358		0.246232		0.17706		0.290273
ENSG00000100060	MFNG	protein_coding	22	37469063	37486393	-1	-0.218438	0.797188	0.533722	0.409747	0.821548	0.553615	1.13392	0.100244	0.801262	0.315391	1.47735	0.00441349
ENSG00000100065	CARD10	protein_coding	22	37490362	37519542	-1	-0.176651	0.570845	-0.498352	0.0485193	-0.100015	0.942243	-0.148065	0.726952	0.0466156	0.973755	0.0885949	0.833417
ENSG00000100068	LRP5L	transcribed_unprocessed_pseudogene	22	25351418	25405377	-1	0.278056	0.478014	0.722162	0.0236169	-0.187788	0.898362	0.209647	0.693531	0.0138856	1	-0.182985	0.713132
ENSG00000100075	SLC25A1	protein_coding	22	19175581	19178739	-1	-0.0803767	0.791513	-0.765142	0.000446668	-0.401732	0.321807	-0.482415	0.0359694	-0.677173	0.0083949	-0.782724	0.000397167
ENSG00000100077	GRK3	protein_coding	22	25564675	25729294	1	-2.90042		-2.51636		-0.13482		-0.0356113		-0.332771		-0.227008
ENSG00000100083	GGA1	protein_coding	22	37608725	37633564	1	-1.08094	0.0282344	-1.0724	0.0232083	0.231515	0.910937	0.507407	0.40398	-0.181126	0.922475	-0.102213	0.904485
ENSG00000100084	HIRA	protein_coding	22	19330698	19447450	-1	-0.16448	0.693248	0.351827	0.306972	-0.37518	0.615223	-0.713861	0.0273285	-0.140833	0.900934	-0.504946	0.179935
ENSG00000100092	SH3BP1	protein_coding	22	37634654	37656117	1	0.383151	0.743808	-0.38319	0.731346	0.807255	0.767685	1.74749	0.0745445	0.500948	0.854285	-0.6741	0.621503
ENSG00000100097	LGALS1	protein_coding	22	37675636	37679802	1	0.136013	0.814839	-1.22079	0.00321807	-0.13637	0.949274	-0.273762	0.663684	0.313701	0.76182	0.17295	0.802745
ENSG00000100099	HPS4	protein_coding	22	26443423	26483837	-1	-0.762893	0.0252068	-0.588224	0.0777898	-0.0508215	0.989029	0.182434	0.725966	0.00304674	1	0.0816664	0.886177
ENSG00000100100	PIK3IP1	protein_coding	22	31281594	31292534	-1	0.580445	0.24727	1.54261	0.000334418	1.69084	0.0457407	1.88945	0.000896808	0.871361	0.320746	1.20534	0.0502589
ENSG00000100104	SRRD	protein_coding	22	26483877	26494658	1	-1.36096	0.00104109	-1.21871	0.00206066	-0.277192	0.856179	-0.548253	0.261107	0.169825	0.912454	0.24277	0.696425
ENSG00000100105	PATZ1	protein_coding	22	31325804	31346346	-1	-0.221694	0.215164	-0.171841	0.325468	-0.243698	0.422809	-0.188719	0.311149	-0.366112	0.0707298	-0.236885	0.212378
ENSG00000100106	TRIOBP	protein_coding	22	37697048	37776556	1	-0.181363	0.226876	-0.247391	0.0692824	-0.0330571	0.971423	0.0910432	0.680403	0.279819	0.14981	0.0774372	0.730465
ENSG00000100109	TFIP11	protein_coding	22	26491225	26512505	-1	0.0484972	0.886546	0.192546	0.464753	0.0164335	0.999401	-0.0506387	0.908034	0.0218474	0.990074	-0.116626	0.749936
ENSG00000100116	GCAT	protein_coding	22	37807905	37817176	1	-0.0278542	0.969401	-0.60383	0.181429	-0.35323	0.787392	-0.449865	0.396593	0.165937	0.92066	-0.122907	0.867576
ENSG00000100124	ANKRD54	protein_coding	22	37830855	37849327	-1	-1.04383	0.0174682	-0.93062	0.0277388	-0.305688	0.840696	-0.314931	0.600111	-0.144572	0.935135	-0.279527	0.653008
ENSG00000100129	EIF3L	protein_coding	22	37848868	37889407	1	-0.0707007	0.764564	-0.642001	0.00014767	-0.213818	0.606705	-0.641911	0.000133619	0.0108484	0.996901	-0.277	0.183955
ENSG00000100138	SNU13	protein_coding	22	41673933	41690504	-1	0.71355	0.479518	0.347212	0.746137	-0.473672	0.893234	-0.67242	0.566488	-0.0822596	0.989233	-0.133238	0.932841
ENSG00000100139	MICALL1	protein_coding	22	37905657	37942822	1	-0.198373	0.334289	-0.111175	0.60643	0.259597	0.513682	0.416408	0.0287571	0.337895	0.206194	0.641369	0.000564537
ENSG00000100142	POLR2F	protein_coding	22	37952607	38041915	1	-1.42123	0.0291941	-1.56718	0.0115692	-0.392686	0.877522	-0.626988	0.448014	-0.613596	0.626278	-0.599071	0.481463
ENSG00000100147	CCDC134	protein_coding	22	41800679	41832164	1	0.224523	0.541276	-0.0196815	0.96653	-0.0788134	0.954161	-0.140898	0.734824	0.312289	0.506074	-0.123942	0.775817
ENSG00000100150	DEPDC5	protein_coding	22	31753867	31908033	1	-1.45859	0.00753321	-1.6881	0.00115717	0.138307	0.965404	0.289207	0.733273	-0.0749914	0.980777	0.228513	0.794302
ENSG00000100151	PICK1	protein_coding	22	38056311	38075701	1	-0.0276737	0.942458	-0.0173799	0.962457	-0.150003	0.890422	0.371381	0.218426	-0.0156502	0.996901	0.141038	0.721352
ENSG00000100154	TTC28	protein_coding	22	27978014	28679840	-1	-1.32898	0.00538469	-0.566999	0.248387	0.179394	0.93841	0.280628	0.680556	-0.0757431	0.976331	0.218122	0.763123
ENSG00000100162	CENPM	protein_coding	22	41938737	41947152	-1	-0.0270748	0.941256	-0.824028	0.000424591	-0.62598	0.0706114	-1.15686	4.03534e-07	-0.185233	0.710509	-0.518202	0.0377063
ENSG00000100167	SEPTIN3	protein_coding	22	41969443	41998221	1	-0.00276278	1	-0.256735	0.705101	1.06777	0.222461	1.37134	0.00734861	0.533584	0.589909	0.80516	0.176877
ENSG00000100170	SLC5A1	protein_coding	22	32043261	32113029	1	4.81184	0.0054186	5.72491	0.000407622	1.13047		2.73829	0.215094	-1.32177	0.812148	-1.01976	0.759857
ENSG00000100181	TPTEP1	transcribed_unprocessed_pseudogene	22	16601887	16698742	1	0.603139	0.164436	0.574379	0.165448	0.46599	0.621187	0.135432	0.835076	1.07462	0.0494242	0.832978	0.094852
ENSG00000100196	KDELR3	protein_coding	22	38468078	38483447	1	0.479598	0.295416	0.895955	0.0238358	0.338302	0.77354	0.591609	0.182469	1.01858	0.039409	1.02963	0.0149252
ENSG00000100197	CYP2D6	protein_coding	22	42126499	42130865	-1	3.06857	0.165176	1.83487	0.44412	1.81365		1.80335	0.314358	3.94364	0.150018	-1.13933	0.770144
ENSG00000100201	DDX17	protein_coding	22	38483438	38507660	-1	-0.0205608	0.928292	0.07418	0.683892	-0.14349	0.72754	-0.0814107	0.724337	-0.618045	6.21157e-05	-0.637033	6.91353e-06
ENSG00000100206	DMC1	protein_coding	22	38518948	38570204	-1	-3.40002		-3.73886		0.309931		0.460561		-0.350207		0.133671
ENSG00000100207	TCF20	protein_coding	22	42160013	42343616	-1	-0.102962	0.953711	-0.289196	0.840253	0.421104	0.940241	0.310982	0.868858	0.245839	0.964761	-0.0467832	0.988393
ENSG00000100209	HSCB	protein_coding	22	28742039	28757515	1	-2.28163		-2.17407		-0.32978		-0.42093		0.340463		0.596234
ENSG00000100211	CBY1	protein_coding	22	38656636	38673854	1	-0.195931	0.566957	0.0839204	0.814267	-0.375828	0.452292	-0.268635	0.383741	-0.641717	0.0446658	-0.508831	0.0775128
ENSG00000100216	TOMM22	protein_coding	22	38681957	38685421	1	-0.184901	0.53054	-0.721056	0.00239344	-0.572706	0.13149	-1.05121	3.44706e-06	-0.34932	0.351097	-0.682899	0.00500034
ENSG00000100218	RSPH14	protein_coding	22	23059415	23145021	-1	-0.579594	0.827733	-3.20358	0.157344	3.11756		4.35583		0.0241558	1	0.503137	0.85968
ENSG00000100219	XBP1	protein_coding	22	28794555	28800597	-1	0.431555	0.0363546	0.974713	7.0712e-08	0.235884	0.61557	0.103041	0.73959	0.147071	0.77006	0.331917	0.160847
ENSG00000100220	RTCB	protein_coding	22	32387582	32412248	-1	0.285461	0.26401	-0.0101569	0.978798	-0.381638	0.376054	-0.92279	1.64031e-05	-0.105876	0.886719	-0.475513	0.0567533
ENSG00000100221	JOSD1	protein_coding	22	38685543	38701556	-1	-0.338322	0.0844554	-0.142228	0.505573	0.162136	0.784496	0.260414	0.246503	0.334599	0.226552	0.301056	0.181775
ENSG00000100225	FBXO7	protein_coding	22	32474676	32498829	1	-0.348364	0.295768	-0.330533	0.300626	-0.0622493	0.97636	-0.153988	0.741777	0.0742058	0.957922	0.0525502	0.923033
ENSG00000100226	GTPBP1	protein_coding	22	38705742	38738299	1	0.331598	0.0089094	0.35236	0.00348611	-0.034797	0.958852	-0.0147269	0.962067	0.376022	0.0158655	0.314488	0.0286645
ENSG00000100227	POLDIP3	protein_coding	22	42583721	42614962	-1	0.0419247	0.864259	-0.141247	0.471366	-0.2378	0.516186	-0.494679	0.00330141	-0.293014	0.233805	-0.406836	0.0257122
ENSG00000100228	RAB36	protein_coding	22	23145366	23165663	1	-2.65957		-2.46802		-0.096765		0.0643221		0.288666		0.621954
ENSG00000100234	TIMP3	protein_coding	22	32801705	32863041	1	1.34948	0.123873	2.16315	0.00695823	0.66047	0.847021	0.167788	0.930024	-0.66903	0.745417	-0.127521	0.937121
ENSG00000100239	PPP6R2	protein_coding	22	50343304	50445090	1	0.11216	0.709326	-0.0237221	0.943743	-0.113933	0.905221	-0.00922321	0.998141	-0.103682	0.897265	-0.181625	0.577113
ENSG00000100241	SBF1	protein_coding	22	50443219	50483923	-1	0.00471565	0.990331	-0.120114	0.567977	-0.118699	0.864953	-0.0100123	0.991398	0.0614352	0.935605	-0.113319	0.674025
ENSG00000100242	SUN2	protein_coding	22	38733290	38794143	-1	0.778143	1.96694e-07	-0.31374	0.0498518	-0.221137	0.538107	-0.049044	0.858726	-0.399931	0.0566369	-0.381228	0.0358333
ENSG00000100243	CYB5R3	protein_coding	22	42615730	42720870	-1	-0.164437	0.569973	-0.413986	0.0806118	0.0755518	0.949274	0.0920727	0.80863	0.476537	0.135424	0.728496	0.00214545
ENSG00000100246	DNAL4	protein_coding	22	38778508	38794198	-1	-0.451353	0.22379	-0.248795	0.505672	-0.426681	0.505456	-0.26768	0.51076	-0.318728	0.586573	-0.134365	0.785283
[truncated: 14,684 more rows]
